# Supplementary material for: Viral genome wide association study identifies novel hepatitis C virus polymorphisms associated with sofosbuvir treatment failure
Source: Nat Commun. 2021 Oct 20;12:6105. doi: 10.1038/s41467-021-25649-6 (PMC8528821; doi:10.1038/s41467-021-25649-6)
Supplement: Supplementary file 3 — Source Data [file 41467_2021_25649_MOESM3_ESM.xlsx]

## Sheet: Figure 1a, 1b
Figure 1a and 1b
	site	aa	p.val	log_OR	SE	protien	q.val	fdr.value	aa.start	h77_char	h77_num	h77.aa.start
	947	v	1.05438e-05	-1.27353	0.289063	NS2	0.00964507	3.11701	132	941	941	132
	1099	v	0.000471169	-1.17027	0.334684	NS3	0.130914	3.11701	67	1093	1093	67
	934	a	0.000518472	-1.87541	0.540305	NS2	0.130914	3.11701	119	928	928	119
	1950	v	0.0020052	1.54115	0.498842	NS4B	0.294568	3.11701	233	1944	1944	233
	2580	v	0.00491658	-0.758516	0.269699	NS5B	0.620718	3.11701	150	2570	2570	150
	1643	l	0.00753034	-1.68187	0.62934	NS3	0.731086	3.11701	611	1637	1637	611
	2387	l	0.00796232	-0.98882	0.372625	NS5A	0.731086	3.11701	409	2373	2373	401
	534	e	0.00880266	0.768052	0.293192	E2	0.740891	3.11701	151	533	533	150
	525	t	0.0102933	-1.13133	0.440923	E2	0.799711	3.11701	142	524	524	141
	579	t	0.0134504	-1.25513	0.507817	E2	0.94786	3.11701	196	576a	NA	NA
	582	g	0.0141083	-0.747378	0.304494	E2	0.94786	3.11701	199	576d	NA	NA
	1765	a	0.0171983	-0.872818	0.366355	NS4B	0.94786	3.11701	48	1759	1759	48
	2175	s	0.0180064	0.892766	0.377413	NS5A	0.94786	3.11701	197	2169	2169	197
	1879	l	0.0185266	-0.734093	0.311727	NS4B	0.94786	3.11701	162	1873	1873	162
	2818	a	0.0186367	0.965363	0.410318	NS5B	0.94786	3.11701	388	2808	2808	388
	250	y	0.0202088	-1.44762	0.623315	E1	0.94786	3.11701	59	250	250	59
	2855	m	0.0249463	1.06686	0.475805	NS5B	0.94786	3.11701	425	2845	2845	425
	2272	t	0.0250339	0.84702	0.377986	NS5A	0.94786	3.11701	294	2266	2266	294
	398	g	0.0258792	-0.590555	0.265058	E2	0.94786	3.11701	15	398	398	15
	659	n	0.0269707	-0.667522	0.301781	E2	0.94786	3.11701	276	653	653	270
	1593	a	0.0283882	1.10002	0.50186	NS3	0.94786	3.11701	561	1587	1587	561
	249	k	0.029406	-0.57281	0.262998	E1	0.94786	3.11701	58	249	249	58
	3001	h	0.0307119	-0.657354	0.30422	NS5B	0.94786	3.11701	571	2991	2991	571
	1651	v	0.0323301	-0.642311	0.300102	NS3	0.94786	3.11701	619	1645	1645	619
	1606	p	0.0399352	0.733146	0.356863	NS3	0.94786	3.11701	574	1600	1600	574
	466	r	0.0411883	-0.546377	0.267618	E2	0.94786	3.11701	83	466	466	83
	217	e	0.041352	1.55545	0.76248	E1	0.94786	3.11701	26	217	217	26
	1993	v	0.0442908	-1.29197	0.642349	NS5A	0.94786	3.11701	15	1987	1987	15
	1641	v	0.0451617	-0.823733	0.41122	NS3	0.94786	3.11701	609	1635	1635	609
	2765	t	0.0465705	0.947389	0.47603	NS5B	0.94786	3.11701	335	2755	2755	335
	1949	r	0.049031	-0.981018	0.498403	NS4B	0.94786	3.11701	232	1943	1943	232
	251	a	0.0517945	-0.853739	0.438977	E1	0.94786	3.11701	60	251	251	60
	2619	p	0.054522	0.592302	0.308063	NS5B	0.94786	3.11701	189	2609	2609	189
	2546	i	0.0547545	0.514392	0.267799	NS5B	0.94786	3.11701	116	2536	2536	116
	647	s	0.0569007	-0.679125	0.356669	E2	0.94786	3.11701	264	641	641	258
	1208	s	0.0571675	0.538741	0.283245	NS3	0.94786	3.11701	176	1202	1202	176
	1992	s	0.0591668	-0.679826	0.360278	NS5A	0.94786	3.11701	14	1986	1986	14
	1729	v	0.0596342	0.615675	0.32688	NS4B	0.94786	3.11701	12	1723	1723	12
	1813	m	0.0636127	0.524784	0.28292	NS4B	0.94786	3.11701	96	1807	1807	96
	501	s	0.0647521	-0.478768	0.259219	E2	0.94786	3.11701	118	500	500	117
	2445	s	0.0674997	-1.92518	1.05297	NS5B	0.94786	3.11701	15	2435	2435	15
	330	a	0.0703742	1.90338	1.05189	E1	0.94786	3.11701	139	330	330	139
	431	e	0.0715089	0.482057	0.267478	E2	0.94786	3.11701	48	431	431	48
	910	a	0.0716386	0.80652	0.447716	NS2	0.94786	3.11701	95	904	904	95
	232	d	0.0716642	-0.49358	0.274022	E1	0.94786	3.11701	41	232	232	41
	2550	r	0.0722153	-0.998467	0.555396	NS5B	0.94786	3.11701	120	2540	2540	120
	795	s	0.0733519	-0.679761	0.37962	P7	0.94786	3.11701	43	789	789	43
	408	k	0.073728	0.510502	0.285468	E2	0.94786	3.11701	25	408	408	25
	1968	r	0.0741855	0.697723	0.390779	NS4B	0.94786	3.11701	251	1962	1962	251
	989	v	0.0743398	-1.00879	0.565304	NS2	0.94786	3.11701	174	983	983	174
	584	d	0.0747713	-0.632242	0.354821	E2	0.94786	3.11701	201	578	578	195
	2081	a	0.0764783	-0.858677	0.484718	NS5A	0.94786	3.11701	103	2075	2075	103
	2385	p	0.0778087	0.748649	0.424513	NS5A	0.94786	3.11701	407	2371	2371	399
	314	s	0.07832	-0.498432	0.283117	E1	0.94786	3.11701	123	314	314	123
	713	s	0.0791612	-2.51498	1.43257	E2	0.94786	3.11701	330	707	707	324
	632	l	0.0800604	-0.916068	0.523367	E2	0.94786	3.11701	249	626	626	243
	843	h	0.080961	0.889034	0.509435	NS2	0.94786	3.11701	28	837	837	28
	1840	l	0.0810183	-1.40117	0.803051	NS4B	0.94786	3.11701	123	1834	1834	123
	2158	n	0.0851508	0.632205	0.36723	NS5A	0.94786	3.11701	180	2152	2152	180
	455	r	0.0872178	-1.31357	0.768053	E2	0.94786	3.11701	72	455	455	72
	1999	a	0.0878962	1.81759	1.06503	NS5A	0.94786	3.11701	21	1993	1993	21
	391	q	0.0880156	1.81859	1.06602	E2	0.94786	3.11701	8	391	391	8
	1848	i	0.0900319	0.884362	0.521677	NS4B	0.94786	3.11701	131	1842	1842	131
	227	i	0.0901033	-0.496331	0.292846	E1	0.94786	3.11701	36	227	227	36
	2388	e	0.0911489	-0.567071	0.33567	NS5A	0.94786	3.11701	410	2374	2374	402
	2643	t	0.0916141	-1.31231	0.777923	NS5B	0.94786	3.11701	213	2633	2633	213
	192	l	0.091693	-1.76324	1.04548	Core	0.94786	3.11701	192	192	192	192
	660	i	0.0920087	-1.33365	0.79153	E2	0.94786	3.11701	277	654	654	271
	642	f	0.094009	-1.27281	0.760057	E2	0.94786	3.11701	259	636	636	253
	1026	q	0.0959642	1.29421	0.777422	NS2	0.94786	3.11701	211	1020	1020	211
	2547	n	0.0959687	-1.2769	0.767037	NS5B	0.94786	3.11701	117	2537	2537	117
	16	i	0.0989894	-0.978041	0.592833	Core	0.94786	3.11701	16	16	16	16
	2274	p	0.100481	-0.877108	0.533999	NS5A	0.94786	3.11701	296	2268	2268	296
	1030	r	0.102338	-0.65047	0.398176	NS2	0.94786	3.11701	215	1024	1024	215
	484	k	0.102919	-0.485574	0.29774	E2	0.94786	3.11701	101	483	483	100
	1411	s	0.10334	0.63759	0.39143	NS3	0.94786	3.11701	379	1405	1405	379
	2979	s	0.104655	0.842963	0.519485	NS5B	0.94786	3.11701	549	2969	2969	549
	424	r	0.105997	-0.499096	0.30876	E2	0.94786	3.11701	41	424	424	41
	384	s	0.106408	-0.522229	0.323451	E1	0.94786	3.11701	193	384	384	193
	597	d	0.108299	-0.60984	0.379753	E2	0.94786	3.11701	214	591	591	208
	218	e	0.108498	1.23679	0.770595	E1	0.94786	3.11701	27	218	218	27
	1142	d	0.110441	0.699592	0.438282	NS3	0.94786	3.11701	110	1136	1136	110
	914	s	0.110539	1.03042	0.645714	NS2	0.94786	3.11701	99	908	908	99
	783	y	0.111919	-0.512032	0.322108	P7	0.94786	3.11701	31	777	777	31
	2636	q	0.111941	-0.809824	0.509474	NS5B	0.94786	3.11701	206	2626	2626	206
	2094	s	0.112316	0.769482	0.484601	NS5A	0.94786	3.11701	116	2088	2088	116
	1256	n	0.114659	-0.603549	0.382576	NS3	0.94786	3.11701	224	1250	1250	224
	2363	p	0.116192	0.521815	0.332163	NS5A	0.94786	3.11701	385	2355b	NA	NA
	726	i	0.119105	0.492925	0.316273	E2	0.94786	3.11701	343	720	720	337
	2383	v	0.11975	-0.565274	0.363328	NS5A	0.94786	3.11701	405	2369a	NA	NA
	669	h	0.121353	-0.672926	0.434392	E2	0.94786	3.11701	286	663	663	280
	2367	d	0.121973	-0.737695	0.476996	NS5A	0.94786	3.11701	389	2355f	NA	NA
	2063	h	0.122578	-0.469844	0.304295	NS5A	0.94786	3.11701	85	2057	2057	85
	2365	g	0.122593	-0.732282	0.474282	NS5A	0.94786	3.11701	387	2355d	NA	NA
	678	l	0.125583	-1.6353	1.0676	E2	0.94786	3.11701	295	672	672	289
	404	n	0.128301	-0.565087	0.371564	E2	0.94786	3.11701	21	404	404	21
	828	v	0.128904	0.53265	0.350787	NS2	0.94786	3.11701	13	821	821	12
	1736	e	0.133481	-1.57823	1.05179	NS4B	0.94786	3.11701	19	1730	1730	19
	541	q	0.135662	1.57787	1.05745	E2	0.94786	3.11701	158	540	540	157
	971	k	0.136107	-1.14613	0.768988	NS2	0.94786	3.11701	156	965	965	156
	294	s	0.136534	-0.740968	0.497687	E1	0.94786	3.11701	103	294	294	103
	414	i	0.136604	0.44317	0.297717	E2	0.94786	3.11701	31	414	414	31
	223	t	0.139235	0.448575	0.303369	E1	0.94786	3.11701	32	223	223	32
	1637	v	0.143643	0.466377	0.318921	NS3	0.94786	3.11701	605	1631	1631	605
	2760	e	0.146412	-0.529921	0.364878	NS5B	0.94786	3.11701	330	2750	2750	330
	578	e	0.148913	1.54164	1.06808	E2	0.94786	3.11701	195	576	576	193
	22	v	0.151579	0.77558	0.54086	Core	0.94786	3.11701	22	22	22	22
	444	h	0.152296	0.927083	0.647645	E2	0.94786	3.11701	61	444	444	61
	344	l	0.152317	-0.92693	0.64757	E1	0.94786	3.11701	153	344	344	153
	788	l	0.152783	0.816541	0.5711	P7	0.94786	3.11701	36	782	782	36
	2561	t	0.153054	-1.51254	1.05859	NS5B	0.94786	3.11701	131	2551	2551	131
	2154	m	0.155788	-0.390814	0.275341	NS5A	0.94786	3.11701	176	2148	2148	176
	543	l	0.156471	-0.623648	0.440105	E2	0.94786	3.11701	160	542	542	159
	2615	a	0.15648	0.488534	0.344764	NS5B	0.94786	3.11701	185	2605	2605	185
	784	v	0.156994	-1.50643	1.06443	P7	0.94786	3.11701	32	778	778	32
	2368	s	0.157664	0.610424	0.432014	NS5A	0.94786	3.11701	390	2355g	NA	NA
	930	l	0.159372	-1.09362	0.77717	NS2	0.952462	3.11701	115	924	924	115
	297	r	0.165431	0.527854	0.380562	E1	0.961684	3.11701	106	297	297	106
	2763	g	0.166775	1.05565	0.763504	NS5B	0.961684	3.11701	333	2753	2753	333
	1435	t	0.167675	0.400835	0.29052	NS3	0.961684	3.11701	403	1429	1429	403
	580	q	0.168212	1.07362	0.779131	E2	0.961684	3.11701	197	576b	NA	NA
	479	g	0.171802	-0.660924	0.483684	E2	0.961684	3.11701	96	479	479	96
	394	q	0.173198	-0.542357	0.398207	E2	0.961684	3.11701	11	394	394	11
	434	n	0.173455	0.611551	0.449278	E2	0.961684	3.11701	51	434	434	51
	2271	d	0.17483	0.715702	0.527474	NS5A	0.961684	3.11701	293	2265	2265	293
	372	v	0.175322	1.0475	0.772889	E1	0.961684	3.11701	181	372	372	181
	2426	n	0.176202	-0.735898	0.544085	NS5A	0.961684	3.11701	448	2416b	NA	NA
	349	a	0.179756	-0.643178	0.479444	E1	0.961684	3.11701	158	349	349	158
	2868	i	0.18132	-0.875605	0.655049	NS5B	0.961684	3.11701	438	2858	2858	438
	2136	i	0.184541	-0.368452	0.277678	NS5A	0.961684	3.11701	158	2130	2130	158
	345	f	0.186514	-0.85847	0.649883	E1	0.961684	3.11701	154	345	345	154
	407	p	0.188061	0.382544	0.290612	E2	0.961684	3.11701	24	407	407	24
	400	a	0.189169	-0.348778	0.265626	E2	0.961684	3.11701	17	400	400	17
	522	s	0.189304	0.883814	0.673311	E2	0.961684	3.11701	139	521	521	138
	109	q	0.192787	1.39671	1.07243	Core	0.961684	3.11701	109	109	109	109
	1882	a	0.193826	-0.409454	0.315123	NS4B	0.961684	3.11701	165	1876	1876	165
	1757	v	0.195313	-0.347835	0.268594	NS4B	0.961684	3.11701	40	1751	1751	40
	2734	r	0.195833	-0.46875	0.362384	NS5B	0.961684	3.11701	304	2724	2724	304
	987	v	0.1972	1.00849	0.782032	NS2	0.961684	3.11701	172	981	981	172
	499	q	0.207226	-0.55252	0.438081	E2	0.961684	3.11701	116	498	498	115
	2806	d	0.207733	0.422651	0.335484	NS5B	0.961684	3.11701	376	2796	2796	376
	386	r	0.207955	-0.434086	0.34473	E2	0.961684	3.11701	3	386	386	3
	1502	p	0.210978	1.32794	1.0616	NS3	0.961684	3.11701	470	1496	1496	470
	182	f	0.211059	-0.481398	0.384915	Core	0.961684	3.11701	182	182	182	182
	2366	e	0.211631	-1.30276	1.04297	NS5A	0.961684	3.11701	388	2355e	2355	383
	2530	r	0.212122	-0.512567	0.410792	NS5B	0.961684	3.11701	100	2520	2520	100
	912	l	0.212376	0.594768	0.476937	NS2	0.961684	3.11701	97	906	906	97
	395	q	0.213905	0.98158	0.78975	E2	0.961684	3.11701	12	395	395	12
	416	t	0.21427	0.518862	0.417794	E2	0.961684	3.11701	33	416	416	33
	1434	t	0.21834	-0.969043	0.787229	NS3	0.961684	3.11701	402	1428	1428	402
	915	a	0.218477	-0.544453	0.442433	NS2	0.961684	3.11701	100	909	909	100
	2362	n	0.219344	1.31508	1.07068	NS5A	0.961684	3.11701	384	2355a	NA	NA
	2384	l	0.223336	-0.575939	0.472971	NS5A	0.961684	3.11701	406	2370	2370	398
	1202	i	0.228794	-0.925747	0.769231	NS3	0.961684	3.11701	170	1196	1196	170
	1313	g	0.229305	-0.803614	0.66848	NS3	0.961684	3.11701	281	1307	1307	281
	2900	g	0.229973	0.916386	0.763382	NS5B	0.961684	3.11701	470	2890	2890	470
	2270	d	0.230581	0.549522	0.458369	NS5A	0.961684	3.11701	292	2264	2264	292
	562	v	0.23084	-0.304799	0.254381	E2	0.961684	3.11701	179	561	561	178
	151	f	0.231053	-0.596675	0.498204	Core	0.961684	3.11701	151	151	151	151
	463	t	0.233483	-0.949505	0.796943	E2	0.961684	3.11701	80	463	463	80
	911	a	0.235824	-0.44586	0.376098	NS2	0.961684	3.11701	96	905	905	96
	392	v	0.235993	-0.37363	0.315283	E2	0.961684	3.11701	9	392	392	9
	401	s	0.236256	-0.300843	0.254005	E2	0.961684	3.11701	18	401	401	18
	210	g	0.236364	-0.61697	0.521035	E1	0.961684	3.11701	19	210	210	19
	554	t	0.238	-0.34448	0.291932	E2	0.961684	3.11701	171	553	553	170
	1758	s	0.24359	-0.513416	0.4403	NS4B	0.961684	3.11701	41	1752	1752	41
	1130	t	0.243858	0.312059	0.26777	NS3	0.961684	3.11701	98	1124	1124	98
	415	n	0.247426	-0.879425	0.760337	E2	0.961684	3.11701	32	415	415	32
	2289	p	0.247764	-1.22457	1.0595	NS5A	0.961684	3.11701	311	2283	2283	311
	480	s	0.248558	0.322169	0.27921	E2	0.961684	3.11701	97	479a	NA	NA
	793	i	0.249121	1.22909	1.06647	P7	0.961684	3.11701	41	787	787	41
	186	i	0.249507	-0.608043	0.528023	Core	0.961684	3.11701	186	186	186	186
	10	k	0.258965	-0.753828	0.66779	Core	0.961684	3.11701	10	10	10	10
	482	d	0.259293	-0.308444	0.273428	E2	0.961684	3.11701	99	481	481	98
	454	q	0.259299	-0.366194	0.324625	E2	0.961684	3.11701	71	454	454	71
	867	v	0.259309	0.628271	0.556965	NS2	0.961684	3.11701	52	861	861	52
	901	v	0.262824	0.456145	0.407366	NS2	0.961684	3.11701	86	895	895	86
	2313	e	0.264423	-0.355933	0.318937	NS5A	0.961684	3.11701	335	2307	2307	335
	1831	a	0.266971	0.935402	0.842655	NS4B	0.961684	3.11701	114	1825	1825	114
	2357	s	0.266982	0.474964	0.427881	NS5A	0.961684	3.11701	379	2351	2351	379
	1431	v	0.267127	-0.873185	0.786863	NS3	0.961684	3.11701	399	1425	1425	399
	387	i	0.269234	-0.349948	0.316744	E2	0.961684	3.11701	4	387	387	4
	635	v	0.270227	0.524319	0.475555	E2	0.961684	3.11701	252	629	629	246
	830	i	0.273092	-0.621865	0.567411	NS2	0.961684	3.11701	15	822	822	13
	1134	s	0.273248	-0.62333	0.568933	NS3	0.961684	3.11701	102	1128	1128	102
	70	r	0.273984	-0.629937	0.575846	Core	0.961684	3.11701	70	70	70	70
	523	r	0.275133	0.366843	0.336146	E2	0.961684	3.11701	140	522	522	139
	1530	g	0.276501	0.557719	0.512509	NS3	0.961684	3.11701	498	1524	1524	498
	535	t	0.276581	-0.51855	0.476594	E2	0.961684	3.11701	152	534	534	151
	445	h	0.278136	-0.477841	0.440603	E2	0.961684	3.11701	62	445	445	62
	849	m	0.278938	0.425488	0.392986	NS2	0.961684	3.11701	34	843	843	34
	559	t	0.284542	-0.622405	0.581593	E2	0.961684	3.11701	176	558	558	175
	2359	p	0.285081	-0.847682	0.792986	NS5A	0.961684	3.11701	381	2353	2353	381
	2125	t	0.285307	0.877805	0.821551	NS5A	0.961684	3.11701	147	2119	2119	147
	1676	v	0.285853	-0.465955	0.436588	NS4A	0.961684	3.11701	13	1670	1670	13
	2361	p	0.288445	0.322047	0.303377	NS5A	0.961684	3.11701	383	2355	2355	383
	861	a	0.288546	-0.434783	0.409664	NS2	0.961684	3.11701	46	855	855	46
	1590	s	0.289594	-0.549386	0.518772	NS3	0.961684	3.11701	558	1584	1584	558
	2360	s	0.292873	0.329499	0.31326	NS5A	0.961684	3.11701	382	2354	2354	382
	2309	s	0.293343	-0.898634	0.855177	NS5A	0.961684	3.11701	331	2303	2303	331
	2040	s	0.29637	0.279497	0.267653	NS5A	0.961684	3.11701	62	2034	2034	62
	2973	g	0.296575	-0.35493	0.340034	NS5B	0.961684	3.11701	543	2963	2963	543
	375	l	0.296762	0.688902	0.660247	E1	0.961684	3.11701	184	375	375	184
	491	a	0.300115	-0.29425	0.283974	E2	0.961684	3.11701	108	490	490	107
	2223	t	0.300438	-0.660989	0.638332	NS5A	0.961684	3.11701	245	2217	2217	245
	502	d	0.30063	-0.528332	0.510424	E2	0.961684	3.11701	119	501	501	118
	2520	a	0.301105	-0.598262	0.578553	NS5B	0.961684	3.11701	90	2510	2510	90
	397	q	0.301672	-0.468583	0.453678	E2	0.961684	3.11701	14	397	397	14
	1952	a	0.30335	-0.508772	0.494301	NS4B	0.961684	3.11701	235	1946	1946	235
	348	i	0.304091	-0.4132	0.402063	E1	0.961684	3.11701	157	348	348	157
	2965	k	0.306606	-0.284286	0.278066	NS5B	0.961684	3.11701	535	2955	2955	535
	1509	t	0.308785	0.297853	0.292651	NS3	0.961684	3.11701	477	1503	1503	477
	1738	v	0.308991	-0.334977	0.329267	NS4B	0.961684	3.11701	21	1732	1732	21
	1855	l	0.310003	0.44007	0.433474	NS4B	0.961684	3.11701	138	1849	1849	138
	547	r	0.311548	0.788998	0.779659	E2	0.961684	3.11701	164	546	546	163
	1146	i	0.315791	0.963821	0.9608	NS3	0.961684	3.11701	114	1140	1140	114
	1652	m	0.320696	0.390045	0.392783	NS3	0.961684	3.11701	620	1646	1646	620
	258	v	0.321263	-0.386227	0.389394	E1	0.961684	3.11701	67	258	258	67
	231	q	0.327833	0.358683	0.366569	E1	0.961684	3.11701	40	231	231	40
	2577	v	0.328486	-0.634939	0.649774	NS5B	0.961684	3.11701	147	2567	2567	147
	2031	m	0.329163	-0.762301	0.781205	NS5A	0.961684	3.11701	53	2025	2025	53
	1704	k	0.329993	-0.422839	0.43407	NS4A	0.961684	3.11701	41	1698	1698	41
	2809	k	0.330015	0.489854	0.502887	NS5B	0.961684	3.11701	379	2799	2799	379
	2680	r	0.333225	-0.379388	0.392077	NS5B	0.961684	3.11701	250	2670	2670	250
	1366	s	0.333681	0.665682	0.688595	NS3	0.961684	3.11701	334	1360	1360	334
	2804	r	0.334523	0.260125	0.269548	NS5B	0.961684	3.11701	374	2794	2794	374
	405	q	0.335365	-0.419649	0.435608	E2	0.961684	3.11701	22	405	405	22
	139	l	0.335756	-0.619947	0.644043	Core	0.961684	3.11701	139	139	139	139
	1080	l	0.337979	-0.524935	0.547854	NS3	0.961684	3.11701	48	1074	1074	48
	1613	t	0.338671	0.24687	0.258018	NS3	0.961684	3.11701	581	1607	1607	581
	477	i	0.338763	-0.547211	0.572031	E2	0.961684	3.11701	94	477	477	94
	471	p	0.33897	-0.307024	0.321086	E2	0.961684	3.11701	88	471	471	88
	2999	t	0.339936	0.561134	0.58801	NS5B	0.961722	3.11701	569	2989	2989	569
	49	a	0.345646	0.737463	0.781983	Core	0.96753	3.11701	49	49	49	49
	1123	t	0.34667	0.561723	0.596898	NS3	0.96753	3.11701	91	1117	1117	91
	2872	p	0.347736	-0.636865	0.678245	NS5B	0.96753	3.11701	442	2862	2862	442
	335	a	0.348905	-0.749078	0.799686	E1	0.968115	3.11701	144	335	335	144
	462	l	0.349919	-0.410598	0.439261	E2	0.968157	3.11701	79	462	462	79
	260	s	0.350929	0.312839	0.335381	E1	0.968157	3.11701	69	260	260	69
	2378	s	0.352477	0.49274	0.529945	NS5A	0.968157	3.11701	400	2365	2365	393
	614	m	0.354025	0.291211	0.314207	E2	0.968157	3.11701	231	608	608	225
	1023	d	0.354385	-0.607065	0.655495	NS2	0.968157	3.11701	208	1017	1017	208
	1224	a	0.357356	-0.711138	0.772627	NS3	0.968157	3.11701	192	1218	1218	192
	571	d	0.360134	-0.284602	0.311003	E2	0.968157	3.11701	188	569a	NA	NA
	787	k	0.360291	0.309326	0.338131	P7	0.968157	3.11701	35	781	781	35
	443	h	0.361317	0.717532	0.786028	E2	0.968157	3.11701	60	443	443	60
	891	i	0.363607	-0.58014	0.63856	NS2	0.968157	3.11701	76	885	885	76
	2910	v	0.36588	0.302794	0.334869	NS5B	0.968157	3.11701	480	2900	2900	480
	355	i	0.366005	-0.99521	1.10092	E1	0.968157	3.11701	164	355	355	164
	946	n	0.366885	-0.41751	0.462706	NS2	0.968157	3.11701	131	940	940	131
	2950	i	0.380042	0.274445	0.312644	NS5B	0.968157	3.11701	520	2940	2940	520
	390	g	0.380372	-0.422881	0.482074	E2	0.968157	3.11701	7	390	390	7
	1198	s	0.38244	-0.384685	0.440441	NS3	0.968157	3.11701	166	1192	1192	166
	2373	v	0.383763	0.540972	0.621104	NS5A	0.968157	3.11701	395	2360	2360	388
	458	s	0.386104	0.468313	0.540337	E2	0.968157	3.11701	75	458	458	75
	208	s	0.386367	-0.251775	0.290658	E1	0.968157	3.11701	17	208	208	17
	2076	g	0.386495	0.319186	0.368579	NS5A	0.968157	3.11701	98	2070	2070	98
	1228	s	0.386683	-0.700166	0.808834	NS3	0.968157	3.11701	196	1222	1222	196
	280	m	0.392756	-0.263693	0.308547	E1	0.968157	3.11701	89	280	280	89
	2393	s	0.401076	-0.584474	0.69605	NS5A	0.968157	3.11701	415	2382	2382	410
	2702	d	0.403228	0.812165	0.97164	NS5B	0.968157	3.11701	272	2692	2692	272
	864	h	0.405376	0.360634	0.433423	NS2	0.968157	3.11701	49	858	858	49
	2327	a	0.406237	-0.43225	0.520448	NS5A	0.968157	3.11701	349	2321	2321	349
	2507	g	0.406837	0.433226	0.52229	NS5B	0.968157	3.11701	77	2497	2497	77
	951	f	0.408952	-0.53524	0.648195	NS2	0.968157	3.11701	136	945	945	136
	402	l	0.409067	-0.305932	0.370586	E2	0.968157	3.11701	19	402	402	19
	473	t	0.409925	-0.299701	0.363704	E2	0.968157	3.11701	90	473	473	90
	1409	m	0.410508	0.263162	0.319759	NS3	0.968157	3.11701	377	1403	1403	377
	461	p	0.410794	-0.541906	0.658856	E2	0.968157	3.11701	78	461	461	78
	242	v	0.411861	0.43953	0.535605	E1	0.968157	3.11701	51	242	242	51
	1985	t	0.412314	-0.247527	0.301925	NS5A	0.968157	3.11701	7	1979	1979	7
	2225	r	0.413758	0.282431	0.345566	NS5A	0.968157	3.11701	247	2219	2219	247
	2509	k	0.414862	0.444922	0.54567	NS5B	0.968157	3.11701	79	2499	2499	79
	388	i	0.415437	-0.324391	0.398337	E2	0.968157	3.11701	5	388	388	5
	2633	h	0.416762	-0.44857	0.552391	NS5B	0.968157	3.11701	203	2623	2623	203
	1618	v	0.416828	-0.368109	0.453372	NS3	0.968157	3.11701	586	1612	1612	586
	2042	s	0.419215	0.303065	0.375181	NS5A	0.968157	3.11701	64	2036	2036	64
	2996	r	0.421137	-0.532695	0.662185	NS5B	0.968157	3.11701	566	2986	2986	566
	293	f	0.42269	-0.455059	0.567574	E1	0.968157	3.11701	102	293	293	102
	2543	g	0.42273	-0.51258	0.639371	NS5B	0.968157	3.11701	113	2533	2533	113
	202	i	0.431449	0.204168	0.25952	E1	0.969833	3.11701	11	202	202	11
	2740	n	0.438159	-0.453885	0.585427	NS5B	0.969833	3.11701	310	2730	2730	310
	464	s	0.438675	-0.208892	0.269735	E2	0.969833	3.11701	81	464	464	81
	846	g	0.439381	-0.24528	0.317212	NS2	0.969833	3.11701	31	840	840	31
	233	d	0.440709	-0.407685	0.528777	E1	0.969833	3.11701	42	233	233	42
	772	g	0.441015	-0.457589	0.5939	P7	0.969833	3.11701	20	766	766	20
	2108	i	0.441472	0.456805	0.593476	NS5A	0.969833	3.11701	130	2102	2102	130
	299	q	0.441879	-0.436405	0.567479	E1	0.969833	3.11701	108	299	299	108
	2326	s	0.444877	-0.28887	0.37811	NS5A	0.969833	3.11701	348	2320	2320	348
	586	f	0.446488	-0.228011	0.29951	E2	0.969833	3.11701	203	580	580	197
	581	n	0.447667	0.259349	0.341558	E2	0.969833	3.11701	198	576c	NA	NA
	758	v	0.449466	0.299832	0.396442	P7	0.969833	3.11701	6	752	752	6
	940	f	0.45001	0.383931	0.50825	NS2	0.969833	3.11701	125	934	934	125
	1532	s	0.450348	-0.60719	0.804401	NS3	0.969833	3.11701	500	1526	1526	500
	829	m	0.453528	-0.41961	0.559819	NS2	0.970658	3.11701	14	821a	NA	NA
	630	f	0.455735	0.350653	0.470115	E2	0.971594	3.11701	247	624	624	241
	883	t	0.456152	-0.335633	0.450394	NS2	0.971594	3.11701	68	877	877	68
	442	f	0.461526	0.24483	0.332497	E2	0.975191	3.11701	59	442	442	59
	2512	m	0.466074	-0.474896	0.651541	NS5B	0.980698	3.11701	82	2502	2502	82
	399	l	0.473859	0.186598	0.260534	E2	0.987511	3.11701	16	399	399	16
	1984	h	0.474201	-0.346827	0.484625	NS5A	0.987511	3.11701	6	1978	1978	6
	496	k	0.476987	-0.339381	0.477224	E2	0.988017	3.11701	113	495	495	112
	1164	i	0.478084	-0.283053	0.39901	NS3	0.988017	3.11701	132	1158	1158	132
	2343	s	0.479956	0.329912	0.46705	NS5A	0.988017	3.11701	365	2337	2337	365
	284	v	0.485492	-0.542271	0.777454	E1	0.988017	3.11701	93	284	284	93
	497	v	0.48772	0.250807	0.361425	E2	0.988017	3.11701	114	496	496	113
	494	p	0.487956	0.283304	0.408476	E2	0.988017	3.11701	111	493	493	110
	2258	i	0.488909	-0.460862	0.665942	NS5A	0.988017	3.11701	280	2252	2252	280
	2382	r	0.492376	0.412964	0.601519	NS5A	0.988017	3.11701	404	2369	2369	397
	235	i	0.493286	-0.388658	0.567308	E1	0.988017	3.11701	44	235	235	44
	577	r	0.501196	-0.414285	0.615937	E2	0.988017	3.11701	194	575	575	192
	935	t	0.503024	-0.175133	0.261494	NS2	0.988017	3.11701	120	929	929	120
	449	s	0.505806	-0.445914	0.670163	E2	0.988017	3.11701	66	449	449	66
	241	a	0.50653	0.360598	0.542864	E1	0.988017	3.11701	50	241	241	50
	750	a	0.512846	-0.2808	0.429087	E2	0.988017	3.11701	367	744	744	361
	529	s	0.513876	-0.342228	0.524234	E2	0.988017	3.11701	146	528	528	145
	144	v	0.516134	0.378696	0.583223	Core	0.988017	3.11701	144	144	144	144
	2441	i	0.516664	-0.233786	0.360504	NS5B	0.988017	3.11701	11	2431	2431	11
	2115	g	0.517588	-0.229427	0.354564	NS5A	0.988017	3.11701	137	2109	2109	137
	2269	t	0.51777	0.174681	0.270076	NS5A	0.988017	3.11701	291	2263	2263	291
	2614	i	0.522194	0.233498	0.364859	NS5B	0.988017	3.11701	184	2604	2604	184
	728	v	0.523057	0.276011	0.432184	E2	0.988017	3.11701	345	722	722	339
	576	g	0.523658	-0.173383	0.271881	E2	0.988017	3.11701	193	574	574	191
	1463	a	0.528363	0.349593	0.554464	NS3	0.988017	3.11701	431	1457	1457	431
	668	l	0.529485	0.251045	0.399249	E2	0.988017	3.11701	285	662	662	279
	634	k	0.532155	-0.425767	0.681532	E2	0.988017	3.11701	251	628	628	245
	1948	t	0.532675	0.360687	0.57809	NS4B	0.988017	3.11701	231	1942	1942	231
	2253	e	0.536716	0.296464	0.479881	NS5A	0.99125	3.11701	275	2247	2247	275
	574	e	0.541365	0.364592	0.596958	E2	0.99125	3.11701	191	572	572	189
	923	i	0.541684	-0.35568	0.582826	NS2	0.99125	3.11701	108	917	917	108
	376	i	0.543536	-0.215301	0.35442	E1	0.99125	3.11701	185	376	376	185
	190	a	0.544185	0.323506	0.533401	Core	0.99125	3.11701	190	190	190	190
	2947	k	0.545129	0.240913	0.398154	NS5B	0.99125	3.11701	517	2937	2937	517
	2389	r	0.545678	-0.468935	0.776063	NS5A	0.99125	3.11701	411	2375	2375	403
	396	a	0.551014	-0.151116	0.253447	E2	0.993182	3.11701	13	396	396	13
	271	l	0.551594	-0.379772	0.637873	E1	0.993182	3.11701	80	271	271	80
	483	d	0.558206	-0.259125	0.442564	E2	0.993182	3.11701	100	482	482	99
	237	e	0.55869	0.394512	0.674624	E1	0.993182	3.11701	46	237	237	46
	2422	g	0.559023	-0.349079	0.597438	NS5A	0.993182	3.11701	444	2414	2414	442
	457	s	0.569012	-0.238623	0.419	E2	0.993182	3.11701	74	457	457	74
	2674	n	0.571216	0.184463	0.325756	NS5B	0.993182	3.11701	244	2664	2664	244
	2233	v	0.572781	-0.285501	0.506244	NS5A	0.993182	3.11701	255	2227	2227	255
	1175	v	0.574758	0.346687	0.617915	NS3	0.993182	3.11701	143	1169	1169	143
	2496	t	0.577531	0.229094	0.411305	NS5B	0.993182	3.11701	66	2486	2486	66
	2364	q	0.578929	-0.32719	0.589585	NS5A	0.993182	3.11701	386	2355c	NA	NA
	2057	t	0.581426	0.224812	0.407783	NS5A	0.993182	3.11701	79	2051	2051	79
	1857	i	0.587908	-0.329542	0.608156	NS4B	0.993182	3.11701	140	1851	1851	140
	2380	t	0.588205	0.240585	0.444344	NS5A	0.993182	3.11701	402	2367	2367	395
	879	i	0.591052	-0.246706	0.459149	NS2	0.993182	3.11701	64	873	873	64
	2339	v	0.594952	-0.206326	0.38807	NS5A	0.993182	3.11701	361	2333	2333	361
	1980	g	0.595278	-0.223469	0.420685	NS5A	0.993182	3.11701	2	1974	1974	2
	433	l	0.59539	-0.165497	0.311646	E2	0.993182	3.11701	50	433	433	50
	337	v	0.597161	-0.177636	0.336122	E1	0.993182	3.11701	146	337	337	146
	583	t	0.598808	0.237484	0.451391	E2	0.993182	3.11701	200	577	577	194
	1183	a	0.603019	-0.305444	0.58732	NS3	0.993182	3.11701	151	1177	1177	151
	474	d	0.608015	-0.337458	0.657929	E2	0.993182	3.11701	91	474	474	91
	2338	t	0.608351	0.20791	0.405734	NS5A	0.993182	3.11701	360	2332	2332	360
	1273	f	0.6112	-0.18466	0.363245	NS3	0.993182	3.11701	241	1267	1267	241
	1450	f	0.617187	0.135489	0.271064	NS3	0.993182	3.11701	418	1444	1444	418
	605	a	0.620106	0.206274	0.416126	E2	0.993182	3.11701	222	599	599	216
	2008	a	0.622201	-0.22554	0.457731	NS5A	0.993182	3.11701	30	2002	2002	30
	197	v	0.624195	0.385462	0.786797	E1	0.993182	3.11701	6	197	197	6
	2325	r	0.62954	0.164072	0.340134	NS5A	0.993182	3.11701	347	2319	2319	347
	1852	r	0.630273	0.134385	0.279187	NS4B	0.993182	3.11701	135	1846	1846	135
	1291	v	0.639311	0.284227	0.606465	NS3	0.993182	3.11701	259	1285	1285	259
	1961	s	0.639596	0.168699	0.360264	NS4B	0.993182	3.11701	244	1955	1955	244
	1388	l	0.644727	-0.133331	0.289158	NS3	0.993182	3.11701	356	1382	1382	356
	616	d	0.646134	0.309939	0.675043	E2	0.993182	3.11701	233	610	610	227
	498	v	0.64729	-0.168302	0.367849	E2	0.993182	3.11701	115	497	497	114
	2964	t	0.65346	-0.239439	0.533319	NS5B	0.993182	3.11701	534	2954	2954	534
	410	n	0.663005	0.111699	0.256326	E2	0.993182	3.11701	27	410	410	27
	1988	e	0.663157	-0.217922	0.500328	NS5A	0.993182	3.11701	10	1982	1982	10
	493	r	0.665337	0.14898	0.344418	E2	0.993182	3.11701	110	492	492	109
	438	i	0.670057	-0.131578	0.308817	E2	0.993182	3.11701	55	438	438	55
	938	k	0.670501	0.25773	0.605767	NS2	0.993182	3.11701	123	932	932	123
	628	i	0.680588	-0.155699	0.378221	E2	0.993182	3.11701	245	622	622	239
	1647	i	0.681316	0.110138	0.268194	NS3	0.993182	3.11701	615	1641	1641	615
	1014	r	0.687331	0.133078	0.330647	NS2	0.993182	3.11701	199	1008	1008	199
	430	d	0.691271	-0.223952	0.563927	E2	0.993182	3.11701	47	430	430	47
	2949	r	0.694284	-0.159967	0.406992	NS5B	0.993182	3.11701	519	2939	2939	519
	2053	a	0.695916	-0.196066	0.501653	NS5A	0.993182	3.11701	75	2047	2047	75
	446	r	0.696344	-0.123126	0.315496	E2	0.993182	3.11701	63	446	446	63
	1721	a	0.696675	-0.263402	0.675716	NS4B	0.993182	3.11701	4	1715	1715	4
	2515	i	0.701435	-0.264353	0.689525	NS5B	0.993182	3.11701	85	2505	2505	85
	2735	a	0.70202	-0.313287	0.818846	NS5B	0.993182	3.11701	305	2725	2725	305
	601	g	0.703086	-0.171715	0.450508	E2	0.993182	3.11701	218	595	595	212
	2764	t	0.703609	-0.240427	0.63195	NS5B	0.993182	3.11701	334	2754	2754	334
	561	f	0.710349	-0.170834	0.459989	E2	0.993182	3.11701	178	560	560	177
	1284	i	0.711807	0.189544	0.51307	NS3	0.993182	3.11701	252	1278	1278	252
	532	e	0.714912	0.0945102	0.258742	E2	0.993182	3.11701	149	531	531	148
	2032	t	0.715464	-0.186174	0.510725	NS5A	0.993182	3.11701	54	2026	2026	54
	1995	t	0.715625	0.245061	0.672669	NS5A	0.993182	3.11701	17	1989	1989	17
	403	l	0.7159	0.241863	0.664562	E2	0.993182	3.11701	20	403	403	20
	567	g	0.720724	-0.207033	0.579126	E2	0.993182	3.11701	184	566	566	183
	1039	t	0.722349	-0.127596	0.359101	NS3	0.993182	3.11701	7	1033	1033	7
	747	i	0.722427	-0.146101	0.411301	E2	0.993182	3.11701	364	741	741	358
	769	y	0.723072	0.236878	0.668474	P7	0.993182	3.11701	17	763	763	17
	549	q	0.727245	0.20566	0.589635	E2	0.993182	3.11701	166	548	548	165
	2386	p	0.731893	-0.101831	0.297222	NS5A	0.993182	3.11701	408	2372	2372	400
	777	a	0.739417	-0.125792	0.37818	P7	0.993182	3.11701	25	771	771	25
	389	g	0.741298	-0.163134	0.494142	E2	0.993182	3.11701	6	389	389	6
	2477	q	0.744991	-0.186479	0.573339	NS5B	0.993182	3.11701	47	2467	2467	47
	715	v	0.745396	0.143761	0.442727	E2	0.993182	3.11701	332	709	709	326
	189	a	0.752197	0.155381	0.492111	Core	0.993182	3.11701	189	189	189	189
	2994	v	0.752346	-0.16537	0.524071	NS5B	0.993182	3.11701	564	2984	2984	564
	191	s	0.754433	-0.122451	0.391468	Core	0.993182	3.11701	191	191	191	191
	1391	l	0.755817	-0.165473	0.532105	NS3	0.993182	3.11701	359	1385	1385	359
	1746	t	0.75775	-0.144224	0.467595	NS4B	0.993182	3.11701	29	1740	1740	29
	2480	k	0.760191	-0.15577	0.510339	NS5B	0.993182	3.11701	50	2470	2470	50
	771	v	0.762813	-0.118367	0.392217	P7	0.993182	3.11701	19	765	765	19
	1211	t	0.764981	-0.154864	0.518033	NS3	0.993182	3.11701	179	1205	1205	179
	1062	a	0.768265	0.195676	0.664106	NS3	0.993182	3.11701	30	1056	1056	30
	899	i	0.771813	0.148807	0.513121	NS2	0.993182	3.11701	84	893	893	84
	47	r	0.774049	-0.13162	0.458474	Core	0.993182	3.11701	47	47	47	47
	1609	c	0.775206	0.194266	0.680267	NS3	0.993182	3.11701	577	1603	1603	577
	412	q	0.775393	-0.11243	0.39404	E2	0.993182	3.11701	29	412	412	29
	2665	v	0.777732	-0.227163	0.804752	NS5B	0.993182	3.11701	235	2655	2655	235
	2071	y	0.778389	0.162285	0.576668	NS5A	0.993182	3.11701	93	2065	2065	93
	763	v	0.779305	0.0951056	0.33939	P7	0.993182	3.11701	11	757	757	11
	887	y	0.781956	0.153295	0.55387	NS2	0.993182	3.11701	72	881	881	72
	2266	r	0.785707	-0.131925	0.485215	NS5A	0.993182	3.11701	288	2260	2260	288
	1998	k	0.786597	-0.178565	0.659561	NS5A	0.993182	3.11701	20	1992	1992	20
	475	a	0.786706	-0.166489	0.615282	E2	0.993182	3.11701	92	475	475	92
	741	l	0.787904	0.119323	0.443524	E2	0.993182	3.11701	358	735	735	352
	1938	t	0.790761	-0.152032	0.573007	NS4B	0.993182	3.11701	221	1932	1932	221
	804	v	0.793207	-0.127139	0.484989	P7	0.993182	3.11701	52	798	798	52
	72	e	0.79391	-0.152781	0.584838	Core	0.993182	3.11701	72	72	72	72
	902	l	0.794048	-0.157854	0.604671	NS2	0.993182	3.11701	87	896	896	87
	1165	a	0.794929	0.189001	0.727163	NS3	0.993182	3.11701	133	1159	1159	133
	236	s	0.796725	-0.136565	0.530167	E1	0.993182	3.11701	45	236	236	45
	303	t	0.798148	-0.137241	0.536632	E1	0.993182	3.11701	112	303	303	112
	1885	v	0.798479	-0.121346	0.47528	NS4B	0.993182	3.11701	168	1879	1879	168
	450	t	0.799733	-0.134082	0.528521	E2	0.993519	3.11701	67	450	450	67
	748	s	0.812571	-0.0783493	0.330433	E2	0.998441	3.11701	365	742	742	359
	1415	s	0.816716	-0.128766	0.555575	NS3	0.998441	3.11701	383	1409	1409	383
	1084	m	0.81973	0.125813	0.552073	NS3	0.998441	3.11701	52	1078	1078	52
	2161	t	0.820048	-0.116385	0.511621	NS5A	0.998441	3.11701	183	2155	2155	183
	2374	d	0.822554	-0.151405	0.675126	NS5A	0.998441	3.11701	396	2361	2361	389
	776	v	0.826506	-0.0841733	0.384029	P7	0.998441	3.11701	24	770	770	24
	2284	p	0.827634	-0.133356	0.612461	NS5A	0.998441	3.11701	306	2278	2278	306
	2497	v	0.831638	-0.102076	0.480126	NS5B	0.998441	3.11701	67	2487	2487	67
	2191	a	0.833643	-0.0839988	0.399933	NS5A	0.998441	3.11701	213	2185	2185	213
	2499	k	0.834012	-0.123867	0.591088	NS5B	0.998441	3.11701	69	2489	2489	69
	2222	q	0.839201	0.109746	0.540845	NS5A	0.998441	3.11701	244	2216	2216	244
	2131	l	0.842322	-0.0995587	0.500484	NS5A	0.998441	3.11701	153	2125	2125	153
	2139	y	0.843269	-0.130836	0.661745	NS5A	0.998441	3.11701	161	2133	2133	161
	855	a	0.845065	-0.0551826	0.282382	NS2	0.998441	3.11701	40	849	849	40
	393	a	0.849429	0.0805113	0.424085	E2	0.998441	3.11701	10	393	393	10
	2356	k	0.857918	-0.109825	0.613463	NS5A	0.998441	3.11701	378	2350	2350	378
	724	f	0.859088	0.118823	0.669293	E2	0.998441	3.11701	341	718	718	335
	2379	a	0.861146	-0.0697655	0.398852	NS5A	0.998441	3.11701	401	2366	2366	394
	943	a	0.863932	-0.0771458	0.450168	NS2	0.998441	3.11701	128	937	937	128
	1770	h	0.864639	0.0960382	0.563365	NS4B	0.998441	3.11701	53	1764	1764	53
	1272	a	0.865161	-0.104387	0.614734	NS3	0.998441	3.11701	240	1266	1266	240
	1903	i	0.872398	0.0877707	0.546472	NS4B	0.998441	3.11701	186	1897	1897	186
	2337	r	0.875281	0.0805507	0.513213	NS5A	0.998441	3.11701	359	2331	2331	359
	2348	a	0.876189	-0.0747713	0.479912	NS5A	0.998441	3.11701	370	2342	2342	370
	711	v	0.879187	-0.0706225	0.464623	E2	0.998441	3.11701	328	705	705	322
	2572	n	0.879261	-0.0890312	0.586094	NS5B	0.998441	3.11701	142	2562	2562	142
	1422	a	0.903216	0.0583366	0.479743	NS3	0.998441	3.11701	390	1416	1416	390
	1390	q	0.907347	0.0616391	0.52961	NS3	0.998441	3.11701	358	1384	1384	358
	2230	a	0.907842	-0.0698298	0.603225	NS5A	0.998441	3.11701	252	2224	2224	252
	1766	f	0.909523	0.0554643	0.488067	NS4B	0.998441	3.11701	49	1760	1760	49
	2157	l	0.910501	-0.0827179	0.735879	NS5A	0.998441	3.11701	179	2151	2151	179
	1991	c	0.918084	0.0558862	0.543388	NS5A	0.998441	3.11701	13	1985	1985	13
	2544	k	0.92213	0.0260129	0.266115	NS5B	0.998441	3.11701	114	2534	2534	114
	1060	v	0.924324	0.0568076	0.598046	NS3	0.998441	3.11701	28	1054	1054	28
	2150	e	0.926941	-0.0281658	0.307173	NS5A	0.998441	3.11701	172	2144	2144	172
	2144	k	0.944197	-0.030743	0.439215	NS5A	0.998441	3.11701	166	2138	2138	166
	1056	r	0.946108	0.0306087	0.452821	NS3	0.998441	3.11701	24	1050	1050	24
	779	c	0.948482	0.0389839	0.603345	P7	0.998441	3.11701	27	773	773	27
	1046	f	0.948641	-0.0217575	0.337781	NS3	0.998441	3.11701	14	1040	1040	14
	2101	r	0.94965	-0.0347114	0.549703	NS5A	0.998441	3.11701	123	2095	2095	123
	60	g	0.962173	0.0164107	0.346022	Core	0.998441	3.11701	60	60	60	60
	478	t	0.964929	-0.0128997	0.293378	E2	0.998441	3.11701	95	478	478	95
	624	f	0.972082	-0.0242928	0.694149	E2	0.998441	3.11701	241	618	618	235
	1276	r	0.979073	-0.0120364	0.458862	NS3	0.998441	3.11701	244	1270	1270	244
	162	i	0.981779	-15.4217	675.249	Core	0.998441	3.11701	162	162	162	162
	287	v	0.981854	-15.9596	701.692	E1	0.998441	3.11701	96	287	287	96
	240	t	0.982167	-15.5811	697.062	E1	0.998441	3.11701	49	240	240	49
	1288	n	0.982583	-15.9517	730.701	NS3	0.998441	3.11701	256	1282	1282	256
	720	l	0.993498	0.00450772	0.553116	E2	0.998441	3.11701	337	714	714	331
	875	s	0.995199	0.00170824	0.283919	NS2	0.998441	3.11701	60	869	869	60
	2757	d	0.998484	0.00104502	0.550101	NS5B	0.999474	3.11701	327	2747	2747	327

## Sheet: Figure 2a, 2b and Sup 1, 3a, 3b
Figure 2a and 2b
Supplementary Table 2
Supplementary Figure 1
Supplementary Figure 3a and b
	SVR	IL28BCC	Cirrohosis	gender	V_PC1	V_PC2	V_PC3	Host_PC1	Host_PC2	Host_PC3	logBlVl	logWk1Vl	Wk1Response	X934	X947	X1099	X2580	RASCount	NS2 119	NS2_119	NS2 132	NS3 67	NS5B 150	Combinations
	Yes	non-C/C	Absence of Cirrhosis	Male	-2.95233	-1.36501	0.381737	26.1549	-190.117	23.1654	5.18184	1.20412	3.97773	v	i	v	v	2	non-A	non-A	non-V	V	V	non-V V V
	No	C/C	Cirrhosis	Male	-2.25764	-0.597901	-5.59567	78.1394	-130.744	4.37368	6.4216	2.48996	3.93165	v	i	a	v	1	non-A	non-A	non-V	non-V	V	non-V non-V V
	Yes	C/C	Absence of Cirrhosis	Male	-3.03898	-0.134497	-4.80735	NA	NA	NA	6.76418	2.6637	4.10048	v	v	a	v	2	non-A	non-A	V	non-V	V	V non-V V
	No	non-C/C	Absence of Cirrhosis	Female	-3.6645	-1.38354	3.19915	78.159	-135.638	4.7829	6.27416	2.09342	4.18074	v	v	v	v	3	non-A	non-A	V	V	V	V V V
	Yes	non-C/C	Absence of Cirrhosis	Male	-3.10853	-1.65427	2.87824	73.7215	-133.484	6.50249	6.29003	2.59106	3.69897	v	i	v	a	1	non-A	non-A	non-V	V	non-V	non-V V non-V
	Yes	non-C/C	Absence of Cirrhosis	Male	-1.88729	10.7209	2.8966	20.4193	-204.482	-41.6032	6.04532	1.88081	4.16451	v	v	v	i	2	non-A	non-A	V	V	non-V	V V non-V
	No	non-C/C	Absence of Cirrhosis	Male	4.00607	-0.845058	0.0369486	73.6749	-135.204	3.52368	6.59439	3.21511	3.37928	v	v	a	t	1	non-A	non-A	V	non-V	non-V	V non-V non-V
	Yes	non-C/C	Absence of Cirrhosis	Female	-2.70113	0.144743	-5.61722	75.1354	-134.542	8.4246	5.7185	1.20412	4.51438	v	i	a	t	0	non-A	non-A	non-V	non-V	non-V	non-V non-V non-V
	Yes	non-C/C	Absence of Cirrhosis	Male	-1.37944	0.959864	0.43363	27.6562	-204.49	-37.6091	5.48001	1.20412	4.27589	v	i	a	a	0	non-A	non-A	non-V	non-V	non-V	non-V non-V non-V
	Yes	non-C/C	Cirrhosis	Male	-4.10126	-1.50378	2.49107	69.1797	-146.169	10.15	5.87737	1.20412	4.67325	v	i	a	a	0	non-A	non-A	non-V	non-V	non-V	non-V non-V non-V
	No	non-C/C	Cirrhosis	Male	-1.84081	7.32454	1.91121	NA	NA	NA	5.63949	2.45025	3.18924	v	v	v	a	2	non-A	non-A	V	V	non-V	V V non-V
	Yes	non-C/C	Absence of Cirrhosis	Male	-2.84222	-2.10579	2.61279	76.051	-135.105	7.26845	7.51455	3.35238	4.16217	v	i	f	a	0	non-A	non-A	non-V	non-V	non-V	non-V non-V non-V
	Yes	C/C	Cirrhosis	Male	-3.30864	-2.09105	2.54474	-72.6946	-110.839	7.33686	6.87099	2.46538	4.40561	v	i	a	a	0	non-A	non-A	non-V	non-V	non-V	non-V non-V non-V
	No	non-C/C	Absence of Cirrhosis	Male	-3.61374	-1.95849	2.71175	71.3654	-137.098	6.28757	5.87622	3.5479	2.32832	v	v	v	v	3	non-A	non-A	V	V	V	V V V
	Yes	non-C/C	Absence of Cirrhosis	Female	4.33521	-0.585713	0.368574	77.602	-135.316	7.70102	7.39967	2.48287	4.9168	v	v	a	a	1	non-A	non-A	V	non-V	non-V	V non-V non-V
	No	C/C	Cirrhosis	Male	-2.88565	-2.04273	2.06318	77.0188	-131.526	9.39217	6.84572	2.67394	4.17178	v	i	v	a	1	non-A	non-A	non-V	V	non-V	non-V V non-V
	Yes	non-C/C	Absence of Cirrhosis	Male	-3.82612	-1.5767	2.54274	64.953	-141.577	-11.0621	5.0607	1.20412	3.85658	v	i	v	v	2	non-A	non-A	non-V	V	V	non-V V V
	Yes	non-C/C	Absence of Cirrhosis	Female	3.12887	0.166913	-0.0555102	60.6854	-156.666	12.5059	6.8109	2.01703	4.79387	v	i	a	v	1	non-A	non-A	non-V	non-V	V	non-V non-V V
	Yes	non-C/C	Cirrhosis	Male	-3.31124	-1.39951	2.87197	76.4362	-136.236	9.89035	5.87795	1.20412	4.67383	v	i	v	t	1	non-A	non-A	non-V	V	non-V	non-V V non-V
	No	C/C	Absence of Cirrhosis	Male	-2.9862	-1.50727	2.4934	77.3421	-133.241	7.91763	6.74351	2.33041	4.4131	v	v	v	a	2	non-A	non-A	V	V	non-V	V V non-V
	Yes	non-C/C	Absence of Cirrhosis	Female	-3.68499	-1.90011	1.89894	74.3581	-136.523	8.04583	5.74115	1.6721	4.06905	v	i	v	v	2	non-A	non-A	non-V	V	V	non-V V V
	Yes	C/C	Absence of Cirrhosis	Female	-3.22881	-2.14004	2.43786	72.9682	-137.321	7.46195	7.01703	2.03743	4.97961	v	i	v	a	1	non-A	non-A	non-V	V	non-V	non-V V non-V
	Yes	C/C	Cirrhosis	Female	-3.39064	-2.2183	2.81999	76.4748	-133.33	6.12097	6.90902	2.63448	4.27454	v	i	v	t	1	non-A	non-A	non-V	V	non-V	non-V V non-V
	No	non-C/C	Cirrhosis	Male	-2.82343	-0.293311	-4.06221	76.9318	-135.272	8.43885	6.6721	3.34064	3.33146	v	v	a	v	2	non-A	non-A	V	non-V	V	V non-V V
	Yes	C/C	Absence of Cirrhosis	Female	-3.35507	-1.59844	3.50213	76.5718	-136.256	8.29634	7.16435	1.85126	5.31309	v	i	v	a	1	non-A	non-A	non-V	V	non-V	non-V V non-V
	Yes	non-C/C	Cirrhosis	Female	-3.88943	-2.9495	3.19673	76.9107	-134.405	5.41485	7.06446	2.62941	4.43505	v	i	v	v	2	non-A	non-A	non-V	V	V	non-V V V
	Yes	NA	Cirrhosis	Female	-4.23414	-2.57874	3.49821	78.4926	-136.322	9.83535	6.617	2.70672	3.91028	v	i	v	t	1	non-A	non-A	non-V	V	non-V	non-V V non-V
	No	non-C/C	Absence of Cirrhosis	Female	-4.14811	-1.89225	2.48594	76.0395	-132.392	5.73928	4.99476	1.20412	3.79064	v	i	v	v	2	non-A	non-A	non-V	V	V	non-V V V
	Yes	C/C	Absence of Cirrhosis	Male	-3.18795	0.0549952	-5.01716	-33.2053	-307.663	93.5604	7.44248	2.94547	4.49701	v	i	a	i	0	non-A	non-A	non-V	non-V	non-V	non-V non-V non-V
	Yes	NA	Cirrhosis	Male	-3.92521	-2.12185	3.27454	60.2883	-141.484	-16.6336	6.0607	1.54407	4.51663	m	i	v	v	2	non-A	non-A	non-V	V	V	non-V V V
	Yes	non-C/C	Absence of Cirrhosis	Male	-3.5157	-2.60011	3.63343	77.2896	-133.071	6.60299	7.2878	2.47712	4.81068	v	v	v	a	2	non-A	non-A	V	V	non-V	V V non-V
	Yes	C/C	Absence of Cirrhosis	Male	-3.98742	-2.23997	3.71104	76.6818	-132.022	6.21008	7.11059	2.28556	4.82503	v	i	v	t	1	non-A	non-A	non-V	V	non-V	non-V V non-V
	Yes	non-C/C	Absence of Cirrhosis	Female	3.62629	-1.25672	0.153658	77.5255	-135.05	6.34731	7.17898	2.99344	4.18554	v	i	v	a	1	non-A	non-A	non-V	V	non-V	non-V V non-V
	Yes	non-C/C	Cirrhosis	Male	-3.08493	-2.12759	3.12879	64.4987	-138.725	-7.91299	6.13672	1.57978	4.55694	v	v	v	v	3	non-A	non-A	V	V	V	V V V
	Yes	non-C/C	Absence of Cirrhosis	Female	-2.58219	0.247142	-3.72079	76.2382	-136.32	6.81109	7.0086	2.27416	4.73444	v	v	v	v	3	non-A	non-A	V	V	V	V V V
	Yes	non-C/C	Absence of Cirrhosis	Male	4.15047	-0.748381	0.335316	77.6209	-132.509	8.059	5.53148	1.20412	4.32736	v	i	a	a	0	non-A	non-A	non-V	non-V	non-V	non-V non-V non-V
	Yes	non-C/C	Absence of Cirrhosis	Female	3.25137	0.570496	0.301695	74.4765	-138.827	4.10462	6.33846	1.74819	4.59027	v	v	a	v	2	non-A	non-A	V	non-V	V	V non-V V
	No	non-C/C	Absence of Cirrhosis	Male	3.89971	0.684624	1.11592	64.6453	-141.027	-10.2124	7.07918	2.62839	4.45079	v	v	v	v	3	non-A	non-A	V	V	V	V V V
	Yes	non-C/C	Absence of Cirrhosis	Female	3.43411	0.441853	-0.256641	56.1265	-145.186	8.50024	5.82151	1.20412	4.61739	v	i	v	a	1	non-A	non-A	non-V	V	non-V	non-V V non-V
	Yes	non-C/C	Absence of Cirrhosis	Male	-2.84205	-0.0711741	-4.11418	23.9344	-212.034	-35.9185	5.08279	0	5.08279	v	i	v	v	2	non-A	non-A	non-V	V	V	non-V V V
	No	non-C/C	Cirrhosis	Female	-4.08872	-2.52539	3.00853	76.8406	-135.149	9.85598	6.19312	2.716	3.47712	v	i	a	v	1	non-A	non-A	non-V	non-V	V	non-V non-V V
	Yes	non-C/C	Absence of Cirrhosis	Male	-2.38653	0.423883	-4.47538	16.6703	-196.007	26.4415	7.05308	2.57978	4.47329	v	i	a	i	0	non-A	non-A	non-V	non-V	non-V	non-V non-V non-V
	Yes	non-C/C	Absence of Cirrhosis	Male	-3.10148	-0.0131323	-4.81821	77.104	-135.958	3.99778	6.13033	1.72428	4.40606	v	i	t	a	0	non-A	non-A	non-V	non-V	non-V	non-V non-V non-V
	Yes	non-C/C	Absence of Cirrhosis	Male	3.57038	0.443051	0.736934	NA	NA	NA	6.93601	1.91381	5.0222	v	i	v	v	2	non-A	non-A	non-V	V	V	non-V V V
	Yes	non-C/C	Cirrhosis	Male	-3.06525	-1.33057	0.992737	75.9206	-134.578	7.49614	5.3962	1.23045	4.16575	v	i	i	v	1	non-A	non-A	non-V	non-V	V	non-V non-V V
	Yes	non-C/C	Absence of Cirrhosis	Male	-2.66234	-1.0527	-5.50237	78.1597	-134.938	8.72306	6.09691	1.20412	4.89279	v	i	a	v	1	non-A	non-A	non-V	non-V	V	non-V non-V V
	No	non-C/C	Absence of Cirrhosis	Male	-3.81492	-1.55584	2.89906	76.8697	-132.381	6.55981	7.0607	3.44107	3.61963	v	v	v	v	3	non-A	non-A	V	V	V	V V V
	Yes	non-C/C	Absence of Cirrhosis	Male	-3.12949	-1.98351	2.54475	27.0653	-184.752	22.5117	5.97267	1.23045	4.74222	v	v	a	s	1	non-A	non-A	V	non-V	non-V	V non-V non-V
	Yes	non-C/C	Absence of Cirrhosis	Male	3.55094	-0.57075	0.359793	75.0353	-139.096	6.68877	5.38202	1.39794	3.98408	v	v	t	NA	NA	non-A	non-A	V	non-V	NA	V non-V NA
	Yes	C/C	Cirrhosis	Male	-3.07481	-0.760664	2.56255	NA	NA	NA	6.11727	2.99432	3.12295	v	i	a	t	0	non-A	non-A	non-V	non-V	non-V	non-V non-V non-V
	No	non-C/C	Cirrhosis	Male	3.28351	-0.277524	0.187891	65.942	-150.129	15.2562	7.24551	2.79588	4.44963	v	i	a	v	1	non-A	non-A	non-V	non-V	V	non-V non-V V
	No	C/C	Absence of Cirrhosis	Female	-3.62907	-2.55126	2.48126	62.5138	-141.502	-12.6598	7.33846	3.3485	3.98996	a	v	v	t	3	A	A	V	V	non-V	V V non-V
	Yes	C/C	Cirrhosis	Female	-1.48161	0.249657	0.117306	27.9845	-203.241	-40.8986	6.42488	2.75435	3.67053	v	v	a	a	1	non-A	non-A	V	non-V	non-V	V non-V non-V
	Yes	C/C	Absence of Cirrhosis	Female	4.74937	-0.426104	0.197097	-2.97886	-266.301	65.1033	7.1271	2.32015	4.80696	v	i	a	t	0	non-A	non-A	non-V	non-V	non-V	non-V non-V non-V
	Yes	non-C/C	Absence of Cirrhosis	Male	4.83156	0.456362	0.933955	71.5876	-133.894	6.9795	6.11727	1.44716	4.67011	v	i	a	a	0	non-A	non-A	non-V	non-V	non-V	non-V non-V non-V
	Yes	non-C/C	Absence of Cirrhosis	Female	-2.96056	-0.87329	1.89317	-24.9182	-155.449	21.1731	6.2014	1.77815	4.42325	v	i	v	NA	NA	non-A	non-A	non-V	V	NA	non-V V NA
	Yes	non-C/C	Absence of Cirrhosis	Male	3.74149	-0.0418436	-0.0074534	76.1284	-132.753	5.59708	4.92117	1.66276	3.25841	v	i	a	NA	NA	non-A	non-A	non-V	non-V	NA	non-V non-V NA
	Yes	non-C/C	Absence of Cirrhosis	Male	-3.72446	-1.96751	2.6228	76.7262	-135.644	9.34528	6.3784	2.03342	4.34497	v	i	v	a	1	non-A	non-A	non-V	V	non-V	non-V V non-V
	Yes	C/C	Absence of Cirrhosis	Male	1.48087	-0.787095	0.672263	75.4868	-134.889	5.93597	5.96142	1.20412	4.7573	v	i	a	a	0	non-A	non-A	non-V	non-V	non-V	non-V non-V non-V
	Yes	non-C/C	Absence of Cirrhosis	Male	3.78313	-0.528205	-0.0374147	78.5374	-135.201	7.88421	6.35025	1.20412	5.14613	v	i	a	t	0	non-A	non-A	non-V	non-V	non-V	non-V non-V non-V
	Yes	non-C/C	Absence of Cirrhosis	Male	4.38178	-0.352185	0.422765	66.7044	-128.882	7.68226	6.32222	2.233	4.08922	v	i	a	v	1	non-A	non-A	non-V	non-V	V	non-V non-V V
	Yes	non-C/C	Cirrhosis	Male	3.08984	-0.185004	0.198506	74.9266	-135.079	4.95012	6.30535	2.58995	3.7154	v	v	a	v	2	non-A	non-A	V	non-V	V	V non-V V
	Yes	non-C/C	Absence of Cirrhosis	Male	-2.62427	-0.425855	-5.43831	74.6092	-133.962	3.98963	6.78176	1.34242	5.43933	v	i	a	v	1	non-A	non-A	non-V	non-V	V	non-V non-V V
	Yes	non-C/C	Absence of Cirrhosis	Male	3.20421	-0.13164	0.137216	76.0255	-133.612	5.99166	6.02531	0	6.02531	v	i	a	v	1	non-A	non-A	non-V	non-V	V	non-V non-V V
	Yes	non-C/C	Cirrhosis	Female	-3.31337	-0.245595	-4.20426	73.911	-136.189	8.17747	5.78675	1.20412	4.58263	v	i	a	v	1	non-A	non-A	non-V	non-V	V	non-V non-V V
	Yes	C/C	Absence of Cirrhosis	Female	3.40664	-0.884556	-0.736411	-26.4299	-296.253	70.9478	3.89098	0	3.89104	v	i	a	v	1	non-A	non-A	non-V	non-V	V	non-V non-V V
	Yes	non-C/C	Cirrhosis	Female	3.28506	0.969311	-0.0621826	74.9066	-136.745	8.16781	5.82672	1.47712	4.3496	v	i	a	a	0	non-A	non-A	non-V	non-V	non-V	non-V non-V non-V
	Yes	C/C	Absence of Cirrhosis	Male	3.65577	0.11842	0.632134	76.1379	-133.635	9.63526	6.38739	2.24551	4.14188	v	i	a	a	0	non-A	non-A	non-V	non-V	non-V	non-V non-V non-V
	Yes	non-C/C	Absence of Cirrhosis	Male	4.00507	-0.405119	-0.247185	77.3525	-132.852	3.57614	7.04139	3.10415	3.93725	v	i	a	t	0	non-A	non-A	non-V	non-V	non-V	non-V non-V non-V
	Yes	C/C	Absence of Cirrhosis	Male	4.43145	-0.692511	0.351669	73.3302	-134.84	5.72728	6.84198	2.47712	4.36486	v	i	a	a	0	non-A	non-A	non-V	non-V	non-V	non-V non-V non-V
	Yes	C/C	Absence of Cirrhosis	Female	-3.03294	-0.993576	-5.98434	71.0242	-144.309	12.33	6.63448	1.9345	4.69998	v	i	a	a	0	non-A	non-A	non-V	non-V	non-V	non-V non-V non-V
	Yes	non-C/C	Absence of Cirrhosis	Female	-2.32858	-0.0524048	-4.54902	74.0526	-136.697	10.067	5.86034	1.50515	4.35519	v	i	v	v	2	non-A	non-A	non-V	V	V	non-V V V
	No	C/C	Cirrhosis	Male	2.9952	-0.430965	0.396705	48.2778	-150.018	-31.8456	6.20952	2.1038	4.10571	v	v	v	t	2	non-A	non-A	V	V	non-V	V V non-V
	Yes	non-C/C	Absence of Cirrhosis	Female	-2.66985	0.162976	-4.4303	53.5916	-140.736	-18.6384	5.7364	1.38021	4.35619	v	v	a	v	2	non-A	non-A	V	non-V	V	V non-V V
	Yes	non-C/C	Absence of Cirrhosis	Male	-3.34111	-2.10457	2.53657	77.7586	-132.452	6.46118	6.83822	2	4.83822	m	v	v	v	3	non-A	non-A	V	V	V	V V V
	No	C/C	Absence of Cirrhosis	Male	-3.6285	-2.646	3.08918	77.2876	-133.864	5.33711	6.29885	2.47129	3.82756	v	i	v	t	1	non-A	non-A	non-V	V	non-V	non-V V non-V
	Yes	C/C	Absence of Cirrhosis	Male	4.46913	-0.74157	-0.205285	76.9634	-134.459	8.90975	6.72509	2.35603	4.36907	v	i	a	a	0	non-A	non-A	non-V	non-V	non-V	non-V non-V non-V
	No	non-C/C	Cirrhosis	Male	4.03765	-0.0459975	0.864171	78.698	-133.48	6.16361	6.12057	1.47712	4.64345	v	i	v	v	2	non-A	non-A	non-V	V	V	non-V V V
	Yes	C/C	Absence of Cirrhosis	Male	4.6721	-1.45981	0.270799	77.1676	-135.084	6.38998	7.02938	2.79865	4.23073	a	i	a	g	1	A	A	non-V	non-V	non-V	non-V non-V non-V
	No	non-C/C	Cirrhosis	Male	3.46849	-0.382024	0.297749	76.0566	-133.244	5.1233	6.9489	NA	NA	v	v	a	a	1	non-A	non-A	V	non-V	non-V	V non-V non-V
	No	non-C/C	Cirrhosis	Male	4.43134	0.0780413	0.397042	77.8675	-130.787	4.54733	6.88081	3.27439	3.60642	v	i	v	a	1	non-A	non-A	non-V	V	non-V	non-V V non-V
	Yes	non-C/C	Absence of Cirrhosis	Male	-2.57842	0.519379	-4.40696	67.2198	-137.576	-4.02139	6.233	1.20412	5.02888	v	i	a	v	1	non-A	non-A	non-V	non-V	V	non-V non-V V
	Yes	non-C/C	Cirrhosis	Male	3.78068	-0.361958	0.273279	78.8703	-132.506	7.73661	6.90902	2.33646	4.57256	v	i	a	a	0	non-A	non-A	non-V	non-V	non-V	non-V non-V non-V
	Yes	non-C/C	Absence of Cirrhosis	Male	3.93107	-0.137621	-0.358763	77.5879	-133.319	6.20221	5.69461	0	5.69461	v	i	a	a	0	non-A	non-A	non-V	non-V	non-V	non-V non-V non-V
	Yes	non-C/C	Absence of Cirrhosis	Female	-2.89692	0.40465	-4.8225	73.568	-136.17	2.46932	5.36173	2.26717	3.09456	v	i	v	v	2	non-A	non-A	non-V	V	V	non-V V V
	Yes	C/C	Cirrhosis	Male	3.33126	-0.664611	-0.0702868	76.0365	-134.748	8.06568	7.37291	2.02531	5.34761	v	i	a	a	0	non-A	non-A	non-V	non-V	non-V	non-V non-V non-V
	Yes	C/C	Absence of Cirrhosis	Male	3.71121	-0.71863	0.491124	77.22	-133.051	7.91845	7.17319	2.40483	4.76835	v	i	v	a	1	non-A	non-A	non-V	V	non-V	non-V V non-V
	Yes	non-C/C	Absence of Cirrhosis	Female	3.74625	-0.636707	0.817476	74.8777	-134.817	7.26697	5.5955	1.60206	3.99344	v	i	a	i	0	non-A	non-A	non-V	non-V	non-V	non-V non-V non-V
	Yes	C/C	Cirrhosis	Male	3.45207	-0.345326	0.7572	79.8108	-132.604	9.12503	7.08279	3.35238	3.73041	v	i	a	a	0	non-A	non-A	non-V	non-V	non-V	non-V non-V non-V
	Yes	non-C/C	Cirrhosis	Male	-1.02837	0.138956	-0.245827	77.7037	-130.583	6.23694	6.18184	2.17898	4.00287	v	i	a	v	1	non-A	non-A	non-V	non-V	V	non-V non-V V
	No	C/C	Cirrhosis	Male	-2.87863	-0.43878	-5.01209	76.434	-133.041	8.13695	6.28556	2.23553	4.05003	v	v	t	t	1	non-A	non-A	V	non-V	non-V	V non-V non-V
	Yes	non-C/C	Absence of Cirrhosis	Female	3.88803	-0.991358	0.172405	76.2269	-134.863	4.38061	5.11059	1.20412	3.90647	v	i	v	s	1	non-A	non-A	non-V	V	non-V	non-V V non-V
	Yes	C/C	Absence of Cirrhosis	Female	-3.70542	-2.95605	2.9353	27.7999	-213.834	33.227	7.36549	3.26975	4.09574	v	i	v	t	1	non-A	non-A	non-V	V	non-V	non-V V non-V
	Yes	non-C/C	Absence of Cirrhosis	Male	3.54804	0.263346	-0.187645	76.044	-132.22	4.66422	6.38917	1.5563	4.83286	v	i	a	a	0	non-A	non-A	non-V	non-V	non-V	non-V non-V non-V
	Yes	non-C/C	Absence of Cirrhosis	Male	-3.01686	-1.23447	1.91427	74.5175	-136.795	5.60948	6.55023	1.41497	5.13526	v	i	v	a	1	non-A	non-A	non-V	V	non-V	non-V V non-V
	Yes	C/C	Cirrhosis	Male	-2.54787	0.133849	-4.27231	41.3062	-185.637	22.9027	7.2014	2.44248	4.75892	v	i	a	t	0	non-A	non-A	non-V	non-V	non-V	non-V non-V non-V
	Yes	C/C	Absence of Cirrhosis	Male	-2.09909	6.9685	1.54681	27.049	-205.032	-40.0531	6.45939	1.20412	5.25527	v	i	v	a	1	non-A	non-A	non-V	V	non-V	non-V V non-V
	Yes	C/C	Absence of Cirrhosis	Male	-2.06188	11.5611	2.54848	29.4778	-197.454	-41.7333	5.35218	0	5.35218	v	i	v	a	1	non-A	non-A	non-V	V	non-V	non-V V non-V
	Yes	C/C	Cirrhosis	Male	-2.97479	-2.45385	2.99283	NA	NA	NA	6.60097	3.07225	3.52872	v	v	v	i	2	non-A	non-A	V	V	non-V	V V non-V
	No	non-C/C	Cirrhosis	Male	3.62696	0.243107	0.661525	77.8859	-131.631	8.78362	6.06819	1.5682	4.49998	v	i	a	v	1	non-A	non-A	non-V	non-V	V	non-V non-V V
	No	non-C/C	Cirrhosis	Male	3.01749	0.923167	0.254567	NA	NA	NA	5.95472	2.30963	3.6451	v	i	a	v	1	non-A	non-A	non-V	non-V	V	non-V non-V V
	Yes	non-C/C	Absence of Cirrhosis	Female	-2.89728	11.4515	3.63534	21.8379	-209.036	-36.0245	6.52763	2.78958	3.73805	a	v	v	v	4	A	A	V	V	V	V V V
	Yes	non-C/C	Absence of Cirrhosis	Female	-2.64185	11.2983	2.74228	28.6395	-199.768	-37.5904	6.95134	2.64048	4.31086	v	i	v	v	2	non-A	non-A	non-V	V	V	non-V V V
	Yes	non-C/C	Cirrhosis	Male	-2.22624	10.4242	2.77101	26.9062	-198.71	-41.3769	5.23045	0	5.23045	v	i	v	v	2	non-A	non-A	non-V	V	V	non-V V V
	Yes	C/C	Cirrhosis	Male	4.12867	-0.984676	-0.37697	77.9567	-133.448	6.27386	7.11059	2.5611	4.54949	v	i	a	a	0	non-A	non-A	non-V	non-V	non-V	non-V non-V non-V
	Yes	C/C	Absence of Cirrhosis	Male	-3.83191	-2.4372	3.49477	65.8572	-139.524	-7.60467	6.68753	2.23805	4.44948	v	i	v	t	1	non-A	non-A	non-V	V	non-V	non-V V non-V
	Yes	non-C/C	Absence of Cirrhosis	Female	3.60683	-1.13484	0.667736	79.9617	-131.204	8.41482	7.0569	2.98272	4.07418	v	i	a	t	0	non-A	non-A	non-V	non-V	non-V	non-V non-V non-V
	Yes	non-C/C	Absence of Cirrhosis	Male	4.19409	-0.128847	0.769239	73.7085	-135.366	5.17291	6.67943	2.80686	3.87257	v	i	a	a	0	non-A	non-A	non-V	non-V	non-V	non-V non-V non-V
	Yes	C/C	Absence of Cirrhosis	Male	-4.83265	-2.32502	3.47955	79.6663	-133.299	6.46804	6.57978	1.91908	4.66071	v	v	v	t	2	non-A	non-A	V	V	non-V	V V non-V
	Yes	C/C	Absence of Cirrhosis	Male	0.956799	2.06838	1.10231	17.9339	-215.307	-43.4902	4.33846	0	4.33848	v	i	v	v	2	non-A	non-A	non-V	V	V	non-V V V
	Yes	non-C/C	Absence of Cirrhosis	Female	-4.51027	-1.55518	3.32751	21.7336	-168.708	-2.7694	6.11727	1.47712	4.64015	v	i	v	v	2	non-A	non-A	non-V	V	V	non-V V V
	Yes	non-C/C	Absence of Cirrhosis	Male	-3.91959	-1.40264	2.33619	77.2301	-135.881	7.67675	5.40654	2.13033	3.27621	v	i	v	v	2	non-A	non-A	non-V	V	V	non-V V V
	Yes	non-C/C	Absence of Cirrhosis	Male	-4.70272	-3.46738	3.18035	NA	NA	NA	7.19866	1.76343	5.43523	v	i	v	t	1	non-A	non-A	non-V	V	non-V	non-V V non-V
	Yes	non-C/C	Cirrhosis	Female	-2.72803	-0.0494836	-4.31917	77.0368	-129.933	10.1459	6.21219	2.15229	4.0599	v	i	a	v	1	non-A	non-A	non-V	non-V	V	non-V non-V V
	Yes	C/C	Absence of Cirrhosis	Male	3.35131	-0.221075	0.286469	75.7393	-132.103	7.86467	6.58883	2.01703	4.5718	v	i	f	a	0	non-A	non-A	non-V	non-V	non-V	non-V non-V non-V
	Yes	C/C	Absence of Cirrhosis	Male	3.60498	-1.07327	0.198376	76.6141	-134.225	9.72329	6.69108	2.57978	4.1113	v	v	a	i	1	non-A	non-A	V	non-V	non-V	V non-V non-V
	No	non-C/C	Cirrhosis	Male	-2.54658	11.1147	3.0003	27.5137	-198.952	-42.6895	6.29667	2.54654	3.75012	v	i	v	a	1	non-A	non-A	non-V	V	non-V	non-V V non-V
	Yes	C/C	Absence of Cirrhosis	Male	3.83271	-0.256084	0.286644	77.9089	-136.046	4.96826	4.00432	1.27875	2.72561	v	i	a	t	0	non-A	non-A	non-V	non-V	non-V	non-V non-V non-V
	Yes	non-C/C	Absence of Cirrhosis	Male	-1.52568	7.10277	1.5773	28.397	-200.189	-43.571	5.44404	2.1959	3.24815	m	i	v	s	1	non-A	non-A	non-V	V	non-V	non-V V non-V
	Yes	C/C	Absence of Cirrhosis	Male	-3.40782	-2.66294	2.42163	-163.361	-99.5333	8.63348	7	2.32428	4.67572	v	i	v	a	1	non-A	non-A	non-V	V	non-V	non-V V non-V
	Yes	non-C/C	Absence of Cirrhosis	Male	-3.78615	-1.85058	2.92329	76.959	-131.929	8.58519	5.49554	1.20412	4.29143	v	i	v	v	2	non-A	non-A	non-V	V	V	non-V V V
	Yes	non-C/C	Absence of Cirrhosis	Female	-2.95493	-1.67124	3.26059	75.6536	-134.405	6.14534	7.06819	2.75358	4.3146	v	i	v	i	1	non-A	non-A	non-V	V	non-V	non-V V non-V
	Yes	C/C	Cirrhosis	Female	-3.84708	-2.24773	1.6191	54.799	-146.274	-16.1378	6.74036	2.73878	4.00158	v	v	v	a	2	non-A	non-A	V	V	non-V	V V non-V
	Yes	C/C	Cirrhosis	Male	-2.59369	-0.676553	-5.33501	75.9272	-134.36	7.93177	6.83632	2.53908	4.29725	v	i	v	t	1	non-A	non-A	non-V	V	non-V	non-V V non-V
	Yes	C/C	Cirrhosis	Male	3.93395	-0.866049	0.550204	75.7224	-133.843	5.35059	6.69636	2.30963	4.38673	v	i	a	a	0	non-A	non-A	non-V	non-V	non-V	non-V non-V non-V
	Yes	C/C	Absence of Cirrhosis	Male	-4.29115	-3.15445	2.87907	7.87221	-235.322	47.3812	6.75282	3.15866	3.59415	v	i	a	t	0	non-A	non-A	non-V	non-V	non-V	non-V non-V non-V
	No	non-C/C	Cirrhosis	Male	-2.75743	0.880375	-4.53598	75.3038	-133.132	7.2835	6.23045	3.11428	3.11617	v	v	v	a	2	non-A	non-A	V	V	non-V	V V non-V
	Yes	non-C/C	Absence of Cirrhosis	Male	-3.03088	0.0940311	-4.97763	34.2198	-196.888	31.5611	6.86747	2.17609	4.69138	v	i	a	a	0	non-A	non-A	non-V	non-V	non-V	non-V non-V non-V
	Yes	C/C	Cirrhosis	Male	-2.8958	0.370485	-5.08273	76.2978	-134.412	7.02185	5.95569	1.92428	4.03141	v	i	v	t	1	non-A	non-A	non-V	V	non-V	non-V V non-V
	Yes	non-C/C	Cirrhosis	Male	3.86563	-0.0349043	0.0310493	62.9892	-143.038	-14.2464	5.93702	3.2408	2.69622	v	i	a	v	1	non-A	non-A	non-V	non-V	V	non-V non-V V
	No	C/C	Cirrhosis	Male	-2.45614	-0.0321637	-5.39661	73.8465	-135.663	4.58753	5.38739	1.80618	3.58121	v	i	a	a	0	non-A	non-A	non-V	non-V	non-V	non-V non-V non-V
	No	non-C/C	Cirrhosis	Male	3.80383	0.347791	0.963102	79.7217	-132.276	8.57657	4.98227	1.20412	3.77816	m	i	v	v	2	non-A	non-A	non-V	V	V	non-V V V
	Yes	non-C/C	Absence of Cirrhosis	Male	-3.0166	-0.0618591	-5.50601	75.1851	-134.038	7.53907	6.5977	2.31175	4.28594	v	i	v	v	2	non-A	non-A	non-V	V	V	non-V V V
	Yes	C/C	Absence of Cirrhosis	Male	-2.44303	-0.550564	-5.49532	75.5465	-134.896	6.48539	6.29885	1.41497	4.88388	v	i	a	a	0	non-A	non-A	non-V	non-V	non-V	non-V non-V non-V
	Yes	non-C/C	Absence of Cirrhosis	Male	-1.80691	7.45203	1.08	24.3504	-203.979	-37.258	5.78958	1.20412	4.58546	v	i	v	a	1	non-A	non-A	non-V	V	non-V	non-V V non-V
	Yes	non-C/C	Absence of Cirrhosis	Female	-4.49664	-2.33466	3.52291	76.7815	-132.711	6.62545	5.80686	1.38021	4.42665	v	i	v	i	1	non-A	non-A	non-V	V	non-V	non-V V non-V
	Yes	C/C	Absence of Cirrhosis	Male	-2.25514	-0.686759	-4.47216	75.1567	-133.985	6.09736	6.94349	2.38561	4.55789	v	v	a	v	2	non-A	non-A	V	non-V	V	V non-V V
	Yes	C/C	Absence of Cirrhosis	Male	-3.43762	-2.80826	3.09847	75.7783	-133.817	7.19971	6.62118	1.4624	5.15878	v	i	v	t	1	non-A	non-A	non-V	V	non-V	non-V V non-V
	Yes	C/C	Cirrhosis	Male	3.84662	-0.95355	0.475426	55.9871	-150.941	-18.3975	6.22011	1.6721	4.54801	v	v	a	a	1	non-A	non-A	V	non-V	non-V	V non-V non-V
	Yes	non-C/C	Absence of Cirrhosis	Female	-2.53163	11.5811	2.93082	28.3927	-201.963	-39.8052	5.21219	1.20412	4.00807	v	i	v	a	1	non-A	non-A	non-V	V	non-V	non-V V non-V
	Yes	non-C/C	Absence of Cirrhosis	Female	4.30824	-0.599209	0.137428	75.3945	-136.053	5.77237	6.87448	1.20412	5.67036	v	i	a	a	0	non-A	non-A	non-V	non-V	non-V	non-V non-V non-V
	Yes	C/C	Absence of Cirrhosis	Male	-3.10487	-0.0430996	-3.68387	72.7833	-138.597	3.09798	6.33244	2.0569	4.27553	v	i	a	v	1	non-A	non-A	non-V	non-V	V	non-V non-V V
	Yes	C/C	Cirrhosis	Female	4.04683	-0.632871	0.222994	69.5528	-136.038	-5.05066	6.91116	2.39967	4.51148	v	i	a	t	0	non-A	non-A	non-V	non-V	non-V	non-V non-V non-V
	Yes	C/C	Absence of Cirrhosis	Male	-2.04262	12.1131	2.22692	9.47139	-227.129	-45.0122	6.34439	1.83251	4.51188	m	i	v	a	1	non-A	non-A	non-V	V	non-V	non-V V non-V
	No	non-C/C	Absence of Cirrhosis	Male	-2.04654	-0.363732	-4.72758	76.7065	-132.56	9.90579	6.14922	2.1271	4.02211	v	i	v	v	2	non-A	non-A	non-V	V	V	non-V V V
	Yes	non-C/C	Cirrhosis	Female	-2.75357	-0.0493071	-4.06671	73.736	-133.542	1.59472	5.09342	1.20412	3.88931	v	i	a	v	1	non-A	non-A	non-V	non-V	V	non-V non-V V
	Yes	C/C	Absence of Cirrhosis	Male	4.13737	0.155497	-0.060708	56.7306	-138.837	-14.23	5.28556	1.20412	4.08144	v	i	a	a	0	non-A	non-A	non-V	non-V	non-V	non-V non-V non-V
	Yes	non-C/C	Absence of Cirrhosis	Male	-3.57791	-1.88852	2.80807	74.6264	-134.214	6.40611	5.46835	1.20412	4.26423	v	i	v	a	1	non-A	non-A	non-V	V	non-V	non-V V non-V
	Yes	non-C/C	Absence of Cirrhosis	Male	3.5898	-0.360018	-0.849528	76.2314	-133.165	5.93064	6.45637	1.20412	5.25225	v	i	a	i	0	non-A	non-A	non-V	non-V	non-V	non-V non-V non-V
	Yes	C/C	Absence of Cirrhosis	Male	4.0699	-0.551408	-0.234224	NA	NA	NA	6.84696	1.74036	5.10659	v	i	a	a	0	non-A	non-A	non-V	non-V	non-V	non-V non-V non-V
	Yes	C/C	Absence of Cirrhosis	Male	-3.01722	0.0987219	-4.56461	69.63	-132.188	5.50507	5.98989	0	5.9899	v	i	v	a	1	non-A	non-A	non-V	V	non-V	non-V V non-V
	Yes	C/C	Cirrhosis	Male	4.11311	-0.0753717	0.199103	77.811	-130.473	5.94014	6.34044	2.24055	4.0999	v	i	a	a	0	non-A	non-A	non-V	non-V	non-V	non-V non-V non-V
	Yes	C/C	Cirrhosis	Male	3.75248	0.457305	0.575701	60.2154	-132.629	0.690299	5.95182	1.20412	4.7477	v	v	a	a	1	non-A	non-A	V	non-V	non-V	V non-V non-V
	Yes	non-C/C	Cirrhosis	Male	-2.16636	0.512592	-3.80993	72.5688	-132.393	1.10676	5.54777	1.53148	4.0163	v	i	a	s	0	non-A	non-A	non-V	non-V	non-V	non-V non-V non-V
	Yes	non-C/C	Absence of Cirrhosis	Male	4.23446	-0.322871	0.143237	75.9793	-134.091	6.39495	7.24551	2.40483	4.84068	v	i	a	v	1	non-A	non-A	non-V	non-V	V	non-V non-V V
	Yes	non-C/C	Absence of Cirrhosis	Female	-1.3194	-1.11907	1.63308	75.7627	-135.461	6.50421	4.80889	1.20412	3.60477	v	i	v	a	1	non-A	non-A	non-V	V	non-V	non-V V non-V
	Yes	non-C/C	Absence of Cirrhosis	Male	4.77469	-0.613665	0.382066	70.0737	-138.336	-0.824072	4.90956	1.20412	3.70544	v	v	a	a	1	non-A	non-A	V	non-V	non-V	V non-V non-V
	Yes	C/C	Absence of Cirrhosis	Female	3.70795	-0.43748	-0.205057	79.5439	-129.766	6.79212	6.84261	2.50106	4.34155	v	i	t	a	0	non-A	non-A	non-V	non-V	non-V	non-V non-V non-V
	Yes	non-C/C	Absence of Cirrhosis	Female	3.30816	-1.49974	0.262159	78.848	-132.553	6.82249	5.41996	1.20412	4.21584	v	i	v	a	1	non-A	non-A	non-V	V	non-V	non-V V non-V
	No	non-C/C	Absence of Cirrhosis	Male	-1.97698	0.53853	-3.89262	74.6203	-131.744	6.0819	5.93802	1.66276	4.27526	v	v	a	a	1	non-A	non-A	V	non-V	non-V	V non-V non-V
	No	non-C/C	Absence of Cirrhosis	Male	1.7018	0.754844	0.203116	27.0182	-197.401	-40.2375	7.13033	2.13988	4.99045	v	i	v	v	2	non-A	non-A	non-V	V	V	non-V V V
	Yes	C/C	Absence of Cirrhosis	Female	4.60465	-0.260114	0.104525	78.3087	-130.884	7.91084	7.20412	2.41996	4.78416	m	i	a	a	0	non-A	non-A	non-V	non-V	non-V	non-V non-V non-V
	Yes	C/C	Cirrhosis	Male	-3.42306	-2.36458	3.65867	-34.4932	-310.254	90.543	6.26007	1.20412	5.05595	v	i	v	t	1	non-A	non-A	non-V	V	non-V	non-V V non-V
	Yes	C/C	Absence of Cirrhosis	Female	-1.99435	0.809665	-3.11052	57.1489	-146.012	-17.599	6.24304	1.36173	4.88131	v	v	a	a	1	non-A	non-A	V	non-V	non-V	V non-V non-V
	Yes	non-C/C	Absence of Cirrhosis	Male	4.38705	0.233831	0.0279899	55.0266	-139.754	8.7807	6.54654	1.65321	4.89333	v	i	a	a	0	non-A	non-A	non-V	non-V	non-V	non-V non-V non-V
	Yes	C/C	Absence of Cirrhosis	Female	-4.6913	-2.37871	3.25269	79.0847	-135.712	9.96201	6.63849	1.83251	4.80598	v	i	v	n	1	non-A	non-A	non-V	V	non-V	non-V V non-V
	Yes	C/C	Cirrhosis	Female	-2.70697	0.14176	-4.0606	-5.35129	-195.94	-9.85148	5.64147	1.20412	4.43736	v	v	v	v	3	non-A	non-A	V	V	V	V V V
	No	C/C	Absence of Cirrhosis	Male	-1.91881	-0.641087	-4.18321	77.8118	-134.315	6.92211	7.15534	2.54531	4.61003	v	v	a	v	2	non-A	non-A	V	non-V	V	V non-V V
	Yes	non-C/C	Absence of Cirrhosis	Male	-2.81379	0.100029	-4.06746	75.1134	-135.376	1.31183	6.37658	1.716	4.66057	v	i	a	v	1	non-A	non-A	non-V	non-V	V	non-V non-V V
	Yes	non-C/C	Absence of Cirrhosis	Female	-4.01252	-2.63678	3.01779	78.4946	-135.689	8.36382	6.59988	1.99564	4.60425	v	i	v	t	1	non-A	non-A	non-V	V	non-V	non-V V non-V
	Yes	non-C/C	Absence of Cirrhosis	Female	-4.02583	-2.83505	3.53308	78.6184	-135.23	7.31688	6.64246	2.35025	4.29222	v	i	v	i	1	non-A	non-A	non-V	V	non-V	non-V V non-V
	Yes	C/C	Cirrhosis	Male	-3.26934	-1.91985	2.35245	NA	NA	NA	5.76641	2.4456	3.32081	m	i	v	g	1	non-A	non-A	non-V	V	non-V	non-V V non-V
	Yes	non-C/C	Absence of Cirrhosis	Female	-3.59588	-1.79401	2.64465	68.4113	-137.234	4.50591	5.99651	1.83251	4.164	v	v	v	v	3	non-A	non-A	V	V	V	V V V
	Yes	non-C/C	Cirrhosis	Male	3.68944	-1.15697	-0.209162	77.5162	-134.887	4.35545	6.00432	1.20412	4.8002	v	i	a	a	0	non-A	non-A	non-V	non-V	non-V	non-V non-V non-V
	Yes	non-C/C	Absence of Cirrhosis	Female	-2.63975	-1.04996	2.60395	-145.073	-101.556	8.2482	6.67025	1.68124	4.989	v	v	v	v	3	non-A	non-A	V	V	V	V V V
	No	C/C	Absence of Cirrhosis	Male	-2.78384	-1.41357	2.18253	NA	NA	NA	6.35793	2.35025	4.00769	v	i	v	a	1	non-A	non-A	non-V	V	non-V	non-V V non-V
	Yes	non-C/C	Absence of Cirrhosis	Male	-3.47268	-1.15377	2.5712	76.3053	-132.436	6.55257	6.40824	1.20412	5.20412	v	i	v	a	1	non-A	non-A	non-V	V	non-V	non-V V non-V
	Yes	non-C/C	Cirrhosis	Male	3.60441	0.0621823	-0.455065	75.2266	-134.557	6.00367	6.34242	1.65321	4.68921	v	i	a	v	1	non-A	non-A	non-V	non-V	V	non-V non-V V
	No	C/C	Absence of Cirrhosis	Male	5.04425	-0.966844	0.419835	78.1009	-134.316	6.33686	6.80686	2.52504	4.28181	m	v	a	t	1	non-A	non-A	V	non-V	non-V	V non-V non-V
	No	non-C/C	Cirrhosis	Male	-4.37521	-1.78036	3.76419	77.2624	-134.077	9.05028	6.18752	3.07225	3.11527	v	i	v	v	2	non-A	non-A	non-V	V	V	non-V V V
	Yes	non-C/C	Absence of Cirrhosis	Male	-3.23189	0.321997	-4.18768	64.6403	-141.974	-11.4441	5.90849	2.15836	3.75012	v	i	v	a	1	non-A	non-A	non-V	V	non-V	non-V V non-V
	No	non-C/C	Cirrhosis	Male	3.19386	-0.0298461	0.00135043	78.3285	-133.004	6.68431	6.993	3.52127	3.47173	v	i	v	i	1	non-A	non-A	non-V	V	non-V	non-V V non-V
	Yes	non-C/C	Absence of Cirrhosis	Male	-3.39613	-2.00082	3.92525	76.1391	-134.936	7.22937	6.1271	1.34242	4.78468	a	i	v	i	2	A	A	non-V	V	non-V	non-V V non-V
	Yes	C/C	Absence of Cirrhosis	Male	-3.7484	-2.4443	3.44597	76.7867	-136.776	8.52885	7.1038	2.94399	4.15981	v	i	v	i	1	non-A	non-A	non-V	V	non-V	non-V V non-V
	Yes	C/C	Absence of Cirrhosis	Male	-3.95116	-1.53573	3.15245	76.9878	-132.723	5.03818	5.81425	1.20412	4.61013	v	i	v	t	1	non-A	non-A	non-V	V	non-V	non-V V non-V
	Yes	C/C	Absence of Cirrhosis	Male	-1.62449	0.507153	-1.33727	74.2427	-134.468	2.67534	6.44404	2.18752	4.25652	v	i	a	a	0	non-A	non-A	non-V	non-V	non-V	non-V non-V non-V
	No	non-C/C	Absence of Cirrhosis	Male	-3.05197	-1.92954	3.07963	75.778	-133.035	6.82024	6.61066	2.55267	4.05799	v	i	v	v	2	non-A	non-A	non-V	V	V	non-V V V
	No	C/C	Absence of Cirrhosis	Male	-3.20626	-2.10327	2.61071	75.4882	-133.817	6.99446	7.28556	2.62118	4.66438	v	v	v	v	3	non-A	non-A	V	V	V	V V V
	Yes	non-C/C	Absence of Cirrhosis	Female	-1.99708	0.155255	-4.56644	60.4401	-142.044	-11.6562	6.06819	1.20412	4.86407	v	i	a	a	0	non-A	non-A	non-V	non-V	non-V	non-V non-V non-V
	Yes	non-C/C	Cirrhosis	Male	3.67802	-0.435028	0.126054	69.1194	-133.905	6.47765	6.3032	2.95952	3.34368	v	i	a	v	1	non-A	non-A	non-V	non-V	V	non-V non-V V
	Yes	C/C	Absence of Cirrhosis	Male	2.16851	-0.838543	0.924716	70.5217	-139.064	0.57486	4.86688	0	4.86688	v	v	a	v	2	non-A	non-A	V	non-V	V	V non-V V
	Yes	non-C/C	Absence of Cirrhosis	Female	-3.29023	-1.17077	2.16557	76.1972	-136.692	3.47628	5.22272	1.20412	4.0186	v	i	v	a	1	non-A	non-A	non-V	V	non-V	non-V V non-V
	Yes	non-C/C	Absence of Cirrhosis	Male	-3.04685	-0.99925	2.85956	74.9445	-135.26	5.65338	6.69285	2.07555	4.6173	v	i	v	v	2	non-A	non-A	non-V	V	V	non-V V V
	Yes	non-C/C	Absence of Cirrhosis	Male	-2.20467	-0.384127	-5.02475	72.4495	-133.902	3.48805	7.0086	1.20412	5.80448	v	i	v	v	2	non-A	non-A	non-V	V	V	non-V V V
	Yes	C/C	Absence of Cirrhosis	Male	-4.18867	-1.92253	2.12437	77.3798	-133.9	4.69738	6.9248	2.16137	4.76343	v	i	v	t	1	non-A	non-A	non-V	V	non-V	non-V V non-V
	Yes	non-C/C	Absence of Cirrhosis	Male	-3.80392	-2.21532	2.70043	57.7938	-141.054	-13.38	5.23553	1.69897	3.53656	v	i	v	t	1	non-A	non-A	non-V	V	non-V	non-V V non-V
	Yes	non-C/C	Absence of Cirrhosis	Male	-3.23466	-1.77131	3.39064	49.4533	-164.075	14.9102	5.96567	0	5.96567	v	i	v	a	1	non-A	non-A	non-V	V	non-V	non-V V non-V
	Yes	C/C	Absence of Cirrhosis	Male	-0.856663	8.06911	1.46984	24.305	-206.492	-35.9128	7.16137	3.27898	3.88239	a	i	v	l	2	A	A	non-V	V	non-V	non-V V non-V
	Yes	non-C/C	Absence of Cirrhosis	Male	-2.1388	10.6369	2.35842	27.2322	-200.159	-38.8957	4.89432	1.20412	3.6902	v	i	v	a	1	non-A	non-A	non-V	V	non-V	non-V V non-V
	Yes	C/C	Absence of Cirrhosis	Male	-3.14126	-2.52775	2.57867	72.5155	-131.302	6.75072	4.86806	2.91062	1.95744	v	i	v	v	2	non-A	non-A	non-V	V	V	non-V V V
	Yes	non-C/C	Cirrhosis	Female	-4.00658	-1.70322	2.14019	74.7766	-135.638	7.08603	6.53908	2.99034	3.54874	v	v	v	v	3	non-A	non-A	V	V	V	V V V
	Yes	non-C/C	Absence of Cirrhosis	Female	-3.73669	-1.97798	2.37359	29.4485	-182.478	22.2061	5.59879	1.20412	4.39467	v	i	v	v	2	non-A	non-A	non-V	V	V	non-V V V
	Yes	non-C/C	Cirrhosis	Male	-3.56622	-1.15223	2.63787	NA	NA	NA	5.8488	2.66276	3.18605	v	i	v	v	2	non-A	non-A	non-V	V	V	non-V V V
	Yes	non-C/C	Absence of Cirrhosis	Male	3.43123	-0.0441048	-0.0442194	76.175	-132.435	5.48426	6.52892	3.11093	3.41799	v	i	v	a	1	non-A	non-A	non-V	V	non-V	non-V V non-V
	Yes	non-C/C	Cirrhosis	Male	-1.59	0.848324	-1.04744	26.1686	-196.995	-43.5439	6.16732	2.34044	3.82687	v	i	a	a	0	non-A	non-A	non-V	non-V	non-V	non-V non-V non-V
	Yes	non-C/C	Absence of Cirrhosis	Female	-2.10198	11.3512	2.8905	28.9696	-208.149	-40.9931	5.81491	2.78888	3.02604	v	i	v	v	2	non-A	non-A	non-V	V	V	non-V V V
	Yes	C/C	Cirrhosis	Male	-3.30526	-2.09001	2.47715	74.0503	-141.606	8.05748	6.91381	2.87157	4.04224	v	v	v	v	3	non-A	non-A	V	V	V	V V V
	No	non-C/C	Absence of Cirrhosis	Female	-2.78129	0.48	-5.10564	78.3669	-132.98	9.08908	5.64444	1.6902	3.95424	v	i	a	v	1	non-A	non-A	non-V	non-V	V	non-V non-V V
	Yes	non-C/C	Cirrhosis	Male	4.56502	-0.142083	0.427483	22.6492	-209.932	-42.7878	5.45025	1.20412	4.24613	v	i	v	v	2	non-A	non-A	non-V	V	V	non-V V V
	Yes	non-C/C	Absence of Cirrhosis	Male	1.49345	2.29392	-0.253895	78.5217	-131.765	7.76781	5.48287	2.43616	3.04671	v	i	a	a	0	non-A	non-A	non-V	non-V	non-V	non-V non-V non-V
	Yes	non-C/C	Absence of Cirrhosis	Female	-2.17178	-0.0848941	-3.08513	67.5659	-144.785	-4.24207	5.16137	1.20412	3.95725	v	i	a	a	0	non-A	non-A	non-V	non-V	non-V	non-V non-V non-V
	Yes	C/C	Cirrhosis	Male	-0.89108	7.19924	1.44434	38.4939	-184.522	-32.357	6.80889	2.38202	4.42687	v	v	a	a	1	non-A	non-A	V	non-V	non-V	V non-V non-V
	Yes	C/C	Absence of Cirrhosis	Male	-1.4521	6.27928	1.9314	15.2598	-216.546	-39.5076	6.67669	2.85431	3.82239	i	i	v	a	1	non-A	non-A	non-V	V	non-V	non-V V non-V
	Yes	non-C/C	Absence of Cirrhosis	Male	-1.64384	0.676393	-2.15998	29.5204	-197.232	-36.6797	5.25042	0	5.25042	v	i	a	v	1	non-A	non-A	non-V	non-V	V	non-V non-V V
	Yes	non-C/C	Absence of Cirrhosis	Female	-1.57198	1.75983	0.00662312	22.4961	-205.336	-35.0472	5.97405	1.20412	4.76993	v	i	v	v	2	non-A	non-A	non-V	V	V	non-V V V
	Yes	non-C/C	Absence of Cirrhosis	Male	3.87104	0.00681438	0.627457	76.1862	-133.375	9.14246	7.06446	2.25527	4.80919	v	i	a	v	1	non-A	non-A	non-V	non-V	V	non-V non-V V
	Yes	C/C	Cirrhosis	Female	-1.13585	5.88051	2.01324	22.0309	-204.057	-38.9088	6.26951	1.85126	4.41825	v	i	v	i	1	non-A	non-A	non-V	V	non-V	non-V V non-V
	Yes	C/C	Cirrhosis	Male	-1.64908	-1.08441	-3.80816	76.708	-135.578	8.63718	5.16435	1.64345	3.5209	v	i	a	a	0	non-A	non-A	non-V	non-V	non-V	non-V non-V non-V
	Yes	non-C/C	Absence of Cirrhosis	Male	3.30952	0.10729	-0.610668	57.2273	-158.191	-9.61169	6.93852	2.67302	4.2655	v	i	a	a	0	non-A	non-A	non-V	non-V	non-V	non-V non-V non-V
	Yes	C/C	Cirrhosis	Male	-2.64852	-0.117028	-5.22149	76.7176	-134.205	4.82441	6.93952	2.59218	4.34734	v	i	a	a	0	non-A	non-A	non-V	non-V	non-V	non-V non-V non-V
	Yes	non-C/C	Absence of Cirrhosis	Female	-3.74008	-1.96782	2.94225	78.0716	-133.454	7.46578	5.76641	2.52763	3.23878	v	i	v	a	1	non-A	non-A	non-V	V	non-V	non-V V non-V
	No	C/C	Absence of Cirrhosis	Male	-2.24685	-0.0904397	-4.03186	77.966	-132.813	5.88779	6.94939	3.22298	3.72641	v	v	a	t	1	non-A	non-A	V	non-V	non-V	V non-V non-V
	Yes	C/C	Cirrhosis	Male	-2.68477	0.635301	-4.14638	71.9247	-138.731	0.977931	6.40312	2.36549	4.03763	v	i	a	a	0	non-A	non-A	non-V	non-V	non-V	non-V non-V non-V
	Yes	C/C	Absence of Cirrhosis	Male	-2.61516	-0.112277	-5.69227	56.4004	-144.539	-17.9163	6.90091	1.75587	5.14504	v	i	a	a	0	non-A	non-A	non-V	non-V	non-V	non-V non-V non-V
	Yes	non-C/C	Absence of Cirrhosis	Male	-2.44952	-0.564143	-5.40811	72.8418	-140.312	4.86178	5.58659	0	5.58659	v	i	a	a	0	non-A	non-A	non-V	non-V	non-V	non-V non-V non-V
	Yes	non-C/C	Cirrhosis	Male	3.5922	0.0909299	0.36754	77.4082	-135.19	8.92246	4.66276	0	4.66277	v	i	a	i	0	non-A	non-A	non-V	non-V	non-V	non-V non-V non-V
	Yes	C/C	Absence of Cirrhosis	Female	-2.84946	-0.0185983	-4.68043	76.3237	-131.945	6.78141	7.17319	1.50515	5.66804	v	i	a	v	1	non-A	non-A	non-V	non-V	V	non-V non-V V
	No	C/C	Absence of Cirrhosis	Female	-3.57714	0.480185	-5.26514	77.2106	-132.884	6.28957	4.85491	1.20412	3.6508	v	v	v	a	2	non-A	non-A	V	V	non-V	V V non-V
	Yes	non-C/C	Absence of Cirrhosis	Male	4.88551	-0.444234	0.601394	66.7451	-136.851	-6.61994	7.04532	1.20412	5.8412	v	i	a	a	0	non-A	non-A	non-V	non-V	non-V	non-V non-V non-V
	Yes	C/C	Cirrhosis	Male	4.0448	-1.47722	-0.309651	77.0388	-132.645	6.73955	6.13672	2.17609	3.96063	v	i	a	a	0	non-A	non-A	non-V	non-V	non-V	non-V non-V non-V
	Yes	non-C/C	Absence of Cirrhosis	Female	4.22141	-0.495824	0.287546	77.4079	-134.865	6.6384	5.66087	1.20412	4.45675	v	i	a	a	0	non-A	non-A	non-V	non-V	non-V	non-V non-V non-V
	No	non-C/C	Absence of Cirrhosis	Male	-4.02579	-2.43437	3.32603	69.8556	-138.841	-3.28649	6.24304	1.20412	5.03892	v	i	v	i	1	non-A	non-A	non-V	V	non-V	non-V V non-V
	Yes	C/C	Absence of Cirrhosis	Male	-2.18541	-0.802084	-3.57309	75.3291	-133.596	7.97407	6.70501	2.68034	4.02467	v	i	v	a	1	non-A	non-A	non-V	V	non-V	non-V V non-V
	No	C/C	Cirrhosis	Male	4.504	-1.19559	0.391157	77.9601	-132.446	7.45564	6.40312	2.76418	3.63894	v	i	a	t	0	non-A	non-A	non-V	non-V	non-V	non-V non-V non-V
	Yes	non-C/C	Absence of Cirrhosis	Female	4.53711	-0.102809	0.480312	74.1387	-137.502	7.0967	6.07918	1.80618	4.273	v	i	a	s	0	non-A	non-A	non-V	non-V	non-V	non-V non-V non-V
	Yes	C/C	Cirrhosis	Male	3.98324	-0.127175	-0.184716	77.4591	-134.912	5.92313	7.06819	2.54531	4.52288	v	i	a	t	0	non-A	non-A	non-V	non-V	non-V	non-V non-V non-V
	Yes	non-C/C	Absence of Cirrhosis	Male	-2.51202	-0.344274	-5.1494	51.6837	-159.417	-16.1436	7.56937	2.39794	5.17143	v	i	v	v	2	non-A	non-A	non-V	V	V	non-V V V
	No	C/C	Cirrhosis	Male	3.97148	-1.17186	-0.0573285	74.6661	-132.899	8.63796	7.03743	2.72181	4.31562	v	i	a	t	0	non-A	non-A	non-V	non-V	non-V	non-V non-V non-V
	Yes	non-C/C	Absence of Cirrhosis	Female	2.99647	0.125207	0.479007	64.9799	-153.351	11.5748	5.89487	1.41497	4.4799	v	i	a	a	0	non-A	non-A	non-V	non-V	non-V	non-V non-V non-V
	Yes	non-C/C	Absence of Cirrhosis	Male	2.96932	0.0979425	0.574972	NA	NA	NA	6.14922	2.31387	3.83535	m	i	a	v	1	non-A	non-A	non-V	non-V	V	non-V non-V V
	Yes	non-C/C	Absence of Cirrhosis	Male	-1.38654	7.59958	1.62917	27.8586	-199.381	-35.9165	6.35793	1.20412	5.15382	v	i	v	v	2	non-A	non-A	non-V	V	V	non-V V V
	Yes	non-C/C	Cirrhosis	Male	-3.11457	0.248308	-4.12791	65.696	-140.254	-8.49142	6.9284	3.27439	3.65401	v	v	a	v	2	non-A	non-A	V	non-V	V	V non-V V
	No	non-C/C	Cirrhosis	Male	2.74606	-0.327532	-0.196969	76.9415	-130.126	5.51329	6.16137	2.07555	4.08582	v	i	v	v	2	non-A	non-A	non-V	V	V	non-V V V
	Yes	C/C	Cirrhosis	Female	3.7504	-0.970153	0.368129	71.8286	-135.711	3.06374	5.93399	1.82607	4.10792	v	i	a	v	1	non-A	non-A	non-V	non-V	V	non-V non-V V
	Yes	non-C/C	Absence of Cirrhosis	Male	-2.21726	-0.213613	-4.50559	77.8637	-137.276	7.21239	6.69373	1.64345	5.05027	v	i	a	v	1	non-A	non-A	non-V	non-V	V	non-V non-V V
	Yes	C/C	Absence of Cirrhosis	Female	-3.16028	-0.513274	-4.57318	69.9263	-138.864	-1.08623	7.19866	3.03782	4.16083	v	i	v	a	1	non-A	non-A	non-V	V	non-V	non-V V non-V
	Yes	C/C	Absence of Cirrhosis	Female	3.38049	-0.0488084	0.224305	57.1719	-157.027	-22.1624	5.77597	1.98677	3.7892	a	i	a	t	1	A	A	non-V	non-V	non-V	non-V non-V non-V
	Yes	non-C/C	Absence of Cirrhosis	Female	4.27746	-0.561679	-0.0958802	76.4524	-135.677	6.06366	4.96567	2.11394	2.85173	v	i	a	a	0	non-A	non-A	non-V	non-V	non-V	non-V non-V non-V
	Yes	non-C/C	Absence of Cirrhosis	Male	2.85614	-1.04832	-0.0400813	78.3327	-132.396	8.51936	5.8488	1.20412	4.64469	v	i	a	a	0	non-A	non-A	non-V	non-V	non-V	non-V non-V non-V
	Yes	C/C	Absence of Cirrhosis	Female	-0.928184	-0.765827	-0.969026	77.586	-135.04	6.59708	6.69197	2.49554	4.19642	v	i	a	v	1	non-A	non-A	non-V	non-V	V	non-V non-V V
	Yes	C/C	Absence of Cirrhosis	Female	3.28916	-0.527733	-0.0894231	76.6806	-133.091	5.06803	6.7574	2.82086	3.93654	a	i	a	a	1	A	A	non-V	non-V	non-V	non-V non-V non-V
	Yes	C/C	Cirrhosis	Male	3.03401	-0.118619	0.786019	73.2775	-135.67	3.48956	6.86688	1.59106	5.27581	v	i	a	i	0	non-A	non-A	non-V	non-V	non-V	non-V non-V non-V
	Yes	non-C/C	Cirrhosis	Male	-2.79218	7.73386	2.21289	32.391	-195.631	-40.7645	5.54158	1.49136	4.05022	v	i	v	NA	NA	non-A	non-A	non-V	V	NA	non-V V NA
	Yes	non-C/C	Absence of Cirrhosis	Male	-1.98218	8.27462	1.29795	35.4527	-194.142	-33.8674	5.99034	2.14301	3.84732	v	v	v	a	2	non-A	non-A	V	V	non-V	V V non-V
	No	non-C/C	Cirrhosis	Female	-3.63758	-1.44557	2.34172	76.4695	-133.425	7.1903	6.08279	1.61278	4.47	v	i	v	v	2	non-A	non-A	non-V	V	V	non-V V V
	No	C/C	Cirrhosis	Male	-3.21593	-2.15057	2.56447	39.5611	-192.582	31.3895	6.29447	2.41497	3.87949	v	i	v	a	1	non-A	non-A	non-V	V	non-V	non-V V non-V
	No	non-C/C	Absence of Cirrhosis	Male	-3.49234	-0.28133	-5.03714	77.4912	-134.71	7.50169	7.21219	2.38202	4.83017	i	i	v	v	2	non-A	non-A	non-V	V	V	non-V V V
	Yes	non-C/C	Cirrhosis	Male	-3.19369	-1.87748	2.84846	76.9636	-137.548	6.83142	5.90309	2.12385	3.77924	v	i	v	t	1	non-A	non-A	non-V	V	non-V	non-V V non-V
	Yes	non-C/C	Cirrhosis	Male	-2.7483	-0.18514	-5.26687	NA	NA	NA	5.72591	1.25527	4.47064	v	i	v	v	2	non-A	non-A	non-V	V	V	non-V V V
	No	non-C/C	Cirrhosis	Male	-1.26695	1.32435	0.880916	26.1498	-199.635	-41.3917	7.05308	5.25527	1.7978	a	i	a	i	1	A	A	non-V	non-V	non-V	non-V non-V non-V
	Yes	non-C/C	Cirrhosis	Female	4.58002	-0.178089	1.05607	77.8992	-133.004	5.82881	6.20952	0	6.20952	v	i	a	i	0	non-A	non-A	non-V	non-V	non-V	non-V non-V non-V
	Yes	C/C	Absence of Cirrhosis	Male	4.2076	0.0410105	0.698328	-174.013	-93.8844	7.40526	7.08991	3.03383	4.05608	a	i	v	a	2	A	A	non-V	V	non-V	non-V V non-V
	Yes	non-C/C	Absence of Cirrhosis	Female	3.66518	0.0836081	0.615696	NA	NA	NA	5.60853	1.36173	4.2468	v	i	v	i	1	non-A	non-A	non-V	V	non-V	non-V V non-V
	Yes	non-C/C	Absence of Cirrhosis	Male	3.77636	-0.599561	0.821025	NA	NA	NA	5.96848	1.60206	4.36642	v	i	a	a	0	non-A	non-A	non-V	non-V	non-V	non-V non-V non-V
	Yes	C/C	Absence of Cirrhosis	Male	-2.57339	-0.465953	-5.32892	63.0026	-137.667	-10.0921	7.27646	2.64444	4.63202	v	i	a	a	0	non-A	non-A	non-V	non-V	non-V	non-V non-V non-V
	No	non-C/C	Absence of Cirrhosis	Female	4.2464	0.12492	0.164048	76.2215	-134.788	3.13244	6.30103	1.20412	5.09691	v	v	a	v	2	non-A	non-A	V	non-V	V	V non-V V
	Yes	non-C/C	Absence of Cirrhosis	Male	-3.08081	-2.15432	2.88051	78.1643	-137.05	6.73217	5.16435	0	5.16436	NA	NA	NA	NA	NA	NA	NA	NA	NA	NA	NA NA NA
	No	C/C	Cirrhosis	Male	4.95015	-0.528381	0.464663	77.3749	-134.905	7.69459	7.12385	2.23045	4.8934	v	i	a	a	0	non-A	non-A	non-V	non-V	non-V	non-V non-V non-V
	No	non-C/C	Absence of Cirrhosis	Male	4.48501	0.167885	0.750705	80.2473	-133.318	6.94495	6.56585	1.69897	4.86688	a	v	a	v	3	A	A	V	non-V	V	V non-V V
	Yes	non-C/C	Absence of Cirrhosis	Female	-3.51188	-1.29869	2.7124	76.2364	-134.403	7.5732	6.55388	2.65706	3.89683	v	v	a	v	2	non-A	non-A	V	non-V	V	V non-V V
	Yes	C/C	Absence of Cirrhosis	Male	-3.41305	-2.13682	1.28682	72.4226	-133.707	8.00177	6.90902	2.4183	4.49072	v	i	v	v	2	non-A	non-A	non-V	V	V	non-V V V
	No	non-C/C	Cirrhosis	Male	-3.11842	-2.4954	2.8532	37.3426	-177.347	15.6282	5.13672	2.08636	3.05036	v	i	v	v	2	non-A	non-A	non-V	V	V	non-V V V
	Yes	non-C/C	Absence of Cirrhosis	Female	3.56309	-0.490938	-0.551886	72.615	-133.929	6.20347	7.06446	2.92942	4.13504	v	i	a	t	0	non-A	non-A	non-V	non-V	non-V	non-V non-V non-V
	No	non-C/C	Absence of Cirrhosis	Male	-3.94776	-2.75334	3.47963	75.0969	-133.397	7.66532	5.97174	2.04532	3.92642	v	i	v	v	2	non-A	non-A	non-V	V	V	non-V V V
	Yes	non-C/C	Cirrhosis	Male	-3.16952	-0.0505902	-5.083	77.3998	-133.484	5.53716	6.97681	2.44716	4.52965	m	v	a	a	1	non-A	non-A	V	non-V	non-V	V non-V non-V
	Yes	non-C/C	Cirrhosis	Male	3.85656	-0.836197	-0.00504647	76.5046	-134.231	4.62684	5.35984	1.20412	4.15572	v	i	a	v	1	non-A	non-A	non-V	non-V	V	non-V non-V V
	Yes	C/C	Absence of Cirrhosis	Female	3.60611	-1.03714	0.489225	64.5054	-139.587	-8.29838	5.5682	0	5.5682	v	i	a	v	1	non-A	non-A	non-V	non-V	V	non-V non-V V
	Yes	non-C/C	Cirrhosis	Female	-3.2488	-1.30985	2.2601	78.4097	-129.493	4.24642	6.4133	2.06446	4.34884	v	l	v	v	2	non-A	non-A	non-V	V	V	non-V V V
	Yes	C/C	Absence of Cirrhosis	Female	3.68577	-0.519309	0.609904	NA	NA	NA	6.36361	1.49136	4.87225	v	i	a	t	0	non-A	non-A	non-V	non-V	non-V	non-V non-V non-V
	Yes	C/C	Absence of Cirrhosis	Male	3.36999	-0.596932	0.111258	64.3967	-139.973	-8.89315	6.4014	2.22272	4.17868	v	i	a	v	1	non-A	non-A	non-V	non-V	V	non-V non-V V
	Yes	non-C/C	Absence of Cirrhosis	Female	2.97052	0.633294	-0.00900428	75.7842	-132.815	5.86987	5.24797	0	5.24798	v	i	a	v	1	non-A	non-A	non-V	non-V	V	non-V non-V V
	Yes	C/C	Cirrhosis	Male	-2.90626	-0.149684	-5.57227	76.8808	-136.898	3.57679	6.78462	2.67394	4.11068	v	i	a	v	1	non-A	non-A	non-V	non-V	V	non-V non-V V
	Yes	non-C/C	Absence of Cirrhosis	Male	-2.90231	-0.111786	-5.20464	67.968	-141.03	-7.18291	6.60853	2.22272	4.38581	v	v	a	a	1	non-A	non-A	V	non-V	non-V	V non-V non-V
	Yes	non-C/C	Cirrhosis	Male	3.36473	1.02802	0.365972	76.1529	-133.146	6.28514	5.94792	2.80482	3.1431	v	i	v	a	1	non-A	non-A	non-V	V	non-V	non-V V non-V
	Yes	C/C	Absence of Cirrhosis	Female	-3.18293	-0.479088	-5.8531	73.8971	-138.334	5.08172	7.13672	2.52634	4.61038	m	i	a	v	1	non-A	non-A	non-V	non-V	V	non-V non-V V
	Yes	non-C/C	Absence of Cirrhosis	Male	4.14781	-0.446771	-0.450418	66.1335	-138.178	-4.52006	5.36173	0	5.36173	v	i	a	i	0	non-A	non-A	non-V	non-V	non-V	non-V non-V non-V
	Yes	non-C/C	Absence of Cirrhosis	Male	-0.953464	-0.417498	-1.30697	65.2311	-135.234	3.94339	5.42651	1.25527	4.17124	v	i	a	a	0	non-A	non-A	non-V	non-V	non-V	non-V non-V non-V
	Yes	non-C/C	Absence of Cirrhosis	Male	3.83863	-0.0782636	0.363156	76.1408	-133.673	8.87991	6.51455	2.0086	4.50595	m	i	d	v	1	non-A	non-A	non-V	non-V	V	non-V non-V V
	Yes	C/C	Absence of Cirrhosis	Male	4.03214	-0.0217573	0.387925	75.8039	-136.232	6.11734	6.04532	1.30103	4.74429	v	i	a	a	0	non-A	non-A	non-V	non-V	non-V	non-V non-V non-V
	Yes	non-C/C	Cirrhosis	Male	-2.1468	-0.314416	-5.06854	79.0876	-134.67	5.4045	6.41162	1.86332	4.5483	v	i	a	a	0	non-A	non-A	non-V	non-V	non-V	non-V non-V non-V
	Yes	C/C	Cirrhosis	Male	3.79237	-0.385386	0.495357	74.4358	-134.268	3.75764	5.88081	2.37658	3.50424	v	i	a	a	0	non-A	non-A	non-V	non-V	non-V	non-V non-V non-V
	Yes	C/C	Absence of Cirrhosis	Male	3.67537	-0.143699	0.69784	77.606	-133.392	7.08483	6.64246	2.08991	4.55256	v	i	v	v	2	non-A	non-A	non-V	V	V	non-V V V
	Yes	non-C/C	Cirrhosis	Male	3.56507	-0.283301	-0.0274407	77.0985	-136.02	5.64247	6.41497	2.66464	3.75033	v	i	a	n	0	non-A	non-A	non-V	non-V	non-V	non-V non-V non-V
	Yes	non-C/C	Cirrhosis	Male	-1.21963	0.305496	0.0100161	27.0788	-203.297	-41.1982	5.50243	1.89209	3.61033	v	i	a	v	1	non-A	non-A	non-V	non-V	V	non-V non-V V
	Yes	C/C	Cirrhosis	Male	-0.974859	5.13381	1.48838	19.2807	-210.711	-42.7765	6.87332	2.68124	4.19208	v	v	v	i	2	non-A	non-A	V	V	non-V	V V non-V
	No	non-C/C	Absence of Cirrhosis	Female	3.67016	-0.387277	0.1837	70.5027	-138.768	-3.39862	5.67943	NA	NA	v	i	v	v	2	non-A	non-A	non-V	V	V	non-V V V
	Yes	non-C/C	Absence of Cirrhosis	Male	3.01697	0.134888	-0.385143	81.9642	-131.761	7.3801	5.80209	1.20412	4.59797	v	i	v	v	2	non-A	non-A	non-V	V	V	non-V V V
	Yes	non-C/C	Cirrhosis	Male	4.13255	-1.11929	0.0683879	78.2899	-134.72	7.61012	6.22272	1.27875	4.94396	v	i	a	a	0	non-A	non-A	non-V	non-V	non-V	non-V non-V non-V
	No	non-C/C	Absence of Cirrhosis	Female	3.84699	-0.436668	-0.410577	77.0385	-131.656	4.83941	6.00432	1.20412	4.8002	i	v	a	a	1	non-A	non-A	V	non-V	non-V	V non-V non-V
	Yes	C/C	Absence of Cirrhosis	Male	2.87703	0.24654	0.470487	75.0903	-132.112	7.63383	7.20952	2.49415	4.71536	v	i	a	a	0	non-A	non-A	non-V	non-V	non-V	non-V non-V non-V
	Yes	C/C	Absence of Cirrhosis	Male	-4.67029	-2.8653	3.3343	77.0123	-133.369	8.21062	6.71684	2.3962	4.32064	v	v	v	v	3	non-A	non-A	V	V	V	V V V
	No	C/C	Absence of Cirrhosis	Male	3.69118	0.455331	0.610445	74.4538	-134.152	6.80626	6.233	2.02119	4.21181	a	i	v	i	2	A	A	non-V	V	non-V	non-V V non-V
	Yes	C/C	Absence of Cirrhosis	Female	-2.08679	0.351456	-4.32553	74.6874	-132.146	6.26757	6.89265	2.0569	4.83575	v	i	v	a	1	non-A	non-A	non-V	V	non-V	non-V V non-V
	Yes	C/C	Absence of Cirrhosis	Male	-2.07213	0.266819	-4.03905	21.0379	-220.305	42.2445	6.50515	1.63347	4.87168	v	v	a	v	2	non-A	non-A	V	non-V	V	V non-V V
	Yes	non-C/C	Absence of Cirrhosis	Female	4.02181	-0.267242	0.0780323	75.713	-132.63	6.75375	5.62118	2.89653	2.72465	v	i	a	v	1	non-A	non-A	non-V	non-V	V	non-V non-V V
	Yes	non-C/C	Absence of Cirrhosis	Male	4.42179	-0.159341	0.624044	78.9396	-133.455	7.07628	6.62325	1.54407	5.07918	v	i	v	v	2	non-A	non-A	non-V	V	V	non-V V V
	Yes	C/C	Cirrhosis	Female	-2.17667	6.35456	1.09708	18.9797	-214.896	-2.29506	5.80956	1.47712	4.33244	v	v	i	v	2	non-A	non-A	V	non-V	V	V non-V V
	Yes	non-C/C	Absence of Cirrhosis	Female	-3.65986	-2.4043	3.64883	77.5383	-135.934	5.87198	5.11727	1.20412	3.91315	v	i	v	a	1	non-A	non-A	non-V	V	non-V	non-V V non-V
	Yes	C/C	Absence of Cirrhosis	Male	4.49673	-0.421222	0.243185	76.3792	-131.819	6.02961	7.22531	2.44871	4.7766	v	i	v	a	1	non-A	non-A	non-V	V	non-V	non-V V non-V
	Yes	non-C/C	Absence of Cirrhosis	Female	3.62114	0.198334	0.269411	77.3973	-132.867	5.61597	6.52375	1.716	4.80774	v	i	a	a	0	non-A	non-A	non-V	non-V	non-V	non-V non-V non-V
	Yes	C/C	Absence of Cirrhosis	Female	5.0634	-0.528343	-0.345716	77.6819	-133.378	9.18706	6.51455	2.24797	4.26657	v	i	a	a	0	non-A	non-A	non-V	non-V	non-V	non-V non-V non-V
	Yes	non-C/C	Absence of Cirrhosis	Female	-2.54071	-0.0946252	-5.49836	74.0656	-135.204	6.36145	6.91855	2.66652	4.25204	v	v	a	a	1	non-A	non-A	V	non-V	non-V	V non-V non-V
	Yes	non-C/C	Absence of Cirrhosis	Male	-3.98259	-1.45625	3.20109	76.8482	-136.299	5.33143	5.94349	2.40824	3.53526	v	v	v	v	3	non-A	non-A	V	V	V	V V V
	Yes	C/C	Absence of Cirrhosis	Female	-1.98061	-0.0338465	-3.79034	76.502	-132.066	11.2174	6.84572	2.52634	4.31938	v	v	a	v	2	non-A	non-A	V	non-V	V	V non-V V
	Yes	non-C/C	Absence of Cirrhosis	Male	-2.88188	-0.886235	-5.27454	74.6648	-136.05	5.64529	7.0086	2.79309	4.21551	v	i	a	a	0	non-A	non-A	non-V	non-V	non-V	non-V non-V non-V
	No	non-C/C	Cirrhosis	Male	-2.50685	-1.55772	2.56548	73.1533	-137.105	10.1192	6.31387	1.76343	4.55044	v	i	v	v	2	non-A	non-A	non-V	V	V	non-V V V
	Yes	C/C	Cirrhosis	Male	-2.87504	-3.04283	2.82796	75.0829	-132.702	5.90595	7.05308	3.14019	3.91288	v	i	a	t	0	non-A	non-A	non-V	non-V	non-V	non-V non-V non-V
	Yes	non-C/C	Absence of Cirrhosis	Male	-1.77497	7.22051	1.77695	25.1033	-199.078	-44.3163	6.0607	1.57978	4.48091	v	i	v	i	1	non-A	non-A	non-V	V	non-V	non-V V non-V
	Yes	C/C	Absence of Cirrhosis	Male	-3.02827	-1.99091	2.47434	77.255	-130.713	6.72675	5.73799	1.20412	4.53387	v	i	v	t	1	non-A	non-A	non-V	V	non-V	non-V V non-V
	No	non-C/C	Absence of Cirrhosis	Male	4.36124	-0.247167	0.0862168	77.9898	-135.908	5.89678	5.5563	1.74819	3.80812	v	v	v	v	3	non-A	non-A	V	V	V	V V V
	Yes	C/C	Cirrhosis	Female	-2.74368	-1.96666	2.69876	28.7565	-214.444	33.4947	6.91381	2.11394	4.79987	v	i	a	a	0	non-A	non-A	non-V	non-V	non-V	non-V non-V non-V
	Yes	C/C	Absence of Cirrhosis	Male	3.81895	-0.641773	-0.296542	78.5263	-132.077	9.40461	7.47129	3.04571	4.42558	v	i	a	t	0	non-A	non-A	non-V	non-V	non-V	non-V non-V non-V
	Yes	non-C/C	Absence of Cirrhosis	Male	4.64374	-0.439803	0.318349	79.4751	-133.951	7.59877	6.76042	1.76343	4.99699	v	i	a	a	0	non-A	non-A	non-V	non-V	non-V	non-V non-V non-V
	Yes	non-C/C	Absence of Cirrhosis	Male	4.55799	-0.466696	0.373468	77.8689	-132.763	9.6704	6.22272	1.98227	4.24045	v	v	a	v	2	non-A	non-A	V	non-V	V	V non-V V
	No	non-C/C	Cirrhosis	Male	3.98331	-0.374173	0.103496	74.909	-133.926	6.77638	6.80686	2.99388	3.81298	a	i	a	i	1	A	A	non-V	non-V	non-V	non-V non-V non-V
	Yes	C/C	Absence of Cirrhosis	Female	-0.819981	1.02883	0.222197	25.8372	-205.114	-41.2043	6.66558	2.18469	4.48089	v	v	a	v	2	non-A	non-A	V	non-V	V	V non-V V
	Yes	non-C/C	Cirrhosis	Female	3.8992	-0.299848	0.397687	69.9682	-144.468	7.59442	5.12385	1.49136	3.63249	v	i	a	v	1	non-A	non-A	non-V	non-V	V	non-V non-V V
	Yes	C/C	Absence of Cirrhosis	Male	2.50543	-0.510831	0.163303	77.1816	-133.134	6.26924	6.89708	1.74819	5.14889	v	i	a	a	0	non-A	non-A	non-V	non-V	non-V	non-V non-V non-V
	Yes	C/C	Cirrhosis	Male	3.0532	-0.400523	0.54163	-1.98083	-184.669	23.9706	6.85126	2.89982	3.95144	a	i	v	a	2	A	A	non-V	V	non-V	non-V V non-V
	No	C/C	Cirrhosis	Male	3.44724	0.00546452	-0.119985	76.9282	-134.241	6.24197	6.5955	2.87564	3.71986	a	i	a	v	2	A	A	non-V	non-V	V	non-V non-V V
	Yes	C/C	Cirrhosis	Female	4.66705	-0.777325	0.339282	76.5476	-133.805	7.94618	6.08279	1.39794	4.68485	v	i	a	v	1	non-A	non-A	non-V	non-V	V	non-V non-V V
	Yes	C/C	Absence of Cirrhosis	Female	-4.16936	-2.74793	3.09461	75.4419	-133.402	7.5629	6.94151	2.15229	4.78922	v	i	v	t	1	non-A	non-A	non-V	V	non-V	non-V V non-V
	Yes	non-C/C	Absence of Cirrhosis	Male	-3.23233	-1.72464	3.23082	72.9236	-135.637	5.54594	6.61066	3.27669	3.33397	v	i	v	v	2	non-A	non-A	non-V	V	V	non-V V V
	No	non-C/C	Absence of Cirrhosis	Female	-2.1693	0.204828	-5.06707	78.4511	-133.609	4.48773	6.38382	2.01284	4.37098	v	i	a	v	1	non-A	non-A	non-V	non-V	V	non-V non-V V
	Yes	C/C	Absence of Cirrhosis	Female	3.15757	-0.323606	-0.204155	80.1024	-131.328	8.03236	6.26007	1.85733	4.40274	v	i	a	v	1	non-A	non-A	non-V	non-V	V	non-V non-V V
	Yes	non-C/C	Cirrhosis	Female	2.55522	-0.0556508	0.076984	78.6861	-132.026	5.62947	6.48855	2.48714	4.00141	a	i	a	v	2	A	A	non-V	non-V	V	non-V non-V V
	Yes	non-C/C	Absence of Cirrhosis	Male	3.25299	-0.838766	0.56532	79.1678	-133.408	6.99583	7.0086	2.96237	4.04623	v	i	a	a	0	non-A	non-A	non-V	non-V	non-V	non-V non-V non-V
	Yes	non-C/C	Absence of Cirrhosis	Male	3.24328	-0.44949	0.338441	74.7269	-131.255	5.74893	6.80482	3.28803	3.5168	v	i	a	v	1	non-A	non-A	non-V	non-V	V	non-V non-V V
	Yes	non-C/C	Absence of Cirrhosis	Male	3.8294	-1.19667	-0.155247	79.8547	-133.659	5.82425	6.64542	1.62325	5.02217	v	i	a	v	1	non-A	non-A	non-V	non-V	V	non-V non-V V
	Yes	non-C/C	Absence of Cirrhosis	Female	-2.06998	0.264768	-3.26112	75.7997	-137.643	8.14403	7.15534	2.03743	5.11791	v	v	a	a	1	non-A	non-A	V	non-V	non-V	V non-V non-V
	Yes	non-C/C	Absence of Cirrhosis	Female	-4.38525	-1.77791	3.28564	59.567	-162.952	17.2526	6.49554	1.39794	5.0976	v	i	a	a	0	non-A	non-A	non-V	non-V	non-V	non-V non-V non-V
	Yes	non-C/C	Cirrhosis	Female	-1.98991	7.10815	1.89767	20.96	-216.482	-41.1804	6.46538	2.16137	4.30401	v	i	v	v	2	non-A	non-A	non-V	V	V	non-V V V
	Yes	non-C/C	Cirrhosis	Female	-2.89954	-1.05793	3.09356	75.6547	-136.218	-1.29055	5.84448	1.20412	4.64036	v	i	v	v	2	non-A	non-A	non-V	V	V	non-V V V
	Yes	C/C	Cirrhosis	Male	-3.35084	-1.60072	1.83429	73.7713	-139.439	9.89508	7.09342	2.21219	4.88123	v	i	v	a	1	non-A	non-A	non-V	V	non-V	non-V V non-V
	No	C/C	Absence of Cirrhosis	Female	4.7662	-0.752967	0.723819	76.8564	-132.419	8.97263	7.1959	1.99123	5.20467	v	i	a	a	0	non-A	non-A	non-V	non-V	non-V	non-V non-V non-V
	Yes	C/C	Cirrhosis	Male	-3.99971	-1.69672	2.89954	77.2175	-133.54	5.33453	6.81823	2.45179	4.36644	v	v	v	v	3	non-A	non-A	V	V	V	V V V
	Yes	non-C/C	Absence of Cirrhosis	Male	-3.59497	-1.34026	2.44286	74.7329	-131.252	5.65445	5.62428	1.74036	3.88392	v	i	v	v	2	non-A	non-A	non-V	V	V	non-V V V
	Yes	C/C	Absence of Cirrhosis	Male	4.99765	-0.315073	0.719538	77.3469	-133.915	6.81209	6.95713	2.617	4.34013	v	i	a	a	0	non-A	non-A	non-V	non-V	non-V	non-V non-V non-V
	Yes	non-C/C	Absence of Cirrhosis	Male	-1.4249	0.114011	-0.17678	73.7049	-135.431	2.02656	5.27875	1.20412	4.07464	v	i	v	v	2	non-A	non-A	non-V	V	V	non-V V V
	Yes	non-C/C	Absence of Cirrhosis	Female	-3.40429	-2.06519	2.00241	76.042	-134.498	8.49628	5.4609	1.20412	4.25678	v	i	v	a	1	non-A	non-A	non-V	V	non-V	non-V V non-V
	Yes	non-C/C	Absence of Cirrhosis	Male	-3.30978	-2.08788	2.73663	75.1469	-137.115	7.24749	5.54407	1.20412	4.33995	v	i	v	t	1	non-A	non-A	non-V	V	non-V	non-V V non-V
	No	non-C/C	Absence of Cirrhosis	Male	-2.69012	-1.44104	1.81406	76.1568	-131.943	7.66919	5.68574	3.72762	1.95812	v	v	v	v	3	non-A	non-A	V	V	V	V V V
	Yes	C/C	Absence of Cirrhosis	Male	3.79948	-0.600822	-0.181968	76.4911	-133.894	7.40387	6.95856	2.76418	4.19439	v	i	a	a	0	non-A	non-A	non-V	non-V	non-V	non-V non-V non-V
	Yes	C/C	Absence of Cirrhosis	Male	-1.557	0.161066	0.0356017	27.8181	-198.903	-37.2969	6.90472	2.17609	4.72862	v	i	v	t	1	non-A	non-A	non-V	V	non-V	non-V V non-V
	Yes	C/C	Absence of Cirrhosis	Male	-3.49936	-0.995813	3.28774	77.3902	-132.071	6.58843	4.80482	0	4.80483	v	i	v	t	1	non-A	non-A	non-V	V	non-V	non-V V non-V
	Yes	non-C/C	Absence of Cirrhosis	Male	-4.65408	-2.56562	2.78812	75.346	-135.532	9.29394	5.65992	1.20412	4.4558	v	i	v	a	1	non-A	non-A	non-V	V	non-V	non-V V non-V
	Yes	C/C	Cirrhosis	Female	4.02025	-0.968053	0.0568382	74.4403	-135.353	4.3562	6.31806	1.34242	4.97564	v	i	a	s	0	non-A	non-A	non-V	non-V	non-V	non-V non-V non-V
	Yes	C/C	Cirrhosis	Male	-2.27677	0.381363	-5.40065	76.6944	-134.908	5.86209	6.65514	2.0086	4.64654	v	v	a	a	1	non-A	non-A	V	non-V	non-V	V non-V non-V
	Yes	non-C/C	Cirrhosis	Male	-3.04074	-2.14016	2.69001	70.4125	-136.223	-0.538291	5.94498	1.20412	4.74086	i	i	v	v	2	non-A	non-A	non-V	V	V	non-V V V
	Yes	C/C	Absence of Cirrhosis	Male	4.01761	-0.22527	0.378471	0.654272	-253.197	48.3633	7.44248	2.49415	4.94833	v	v	a	a	1	non-A	non-A	V	non-V	non-V	V non-V non-V
	Yes	C/C	Cirrhosis	Female	-3.54732	-1.23382	2.43995	70.4977	-144.913	10.1663	5.14301	1.20412	3.9389	v	i	v	v	2	non-A	non-A	non-V	V	V	non-V V V
	Yes	C/C	Absence of Cirrhosis	Female	-2.2969	0.818556	-4.04913	76.935	-134.004	4.24222	5.55388	2.24055	3.31333	v	v	a	a	1	non-A	non-A	V	non-V	non-V	V non-V non-V
	Yes	C/C	Absence of Cirrhosis	Female	3.48888	0.361509	-0.180512	76.3533	-133.879	4.94878	6.29885	2.15534	4.14352	v	i	a	a	0	non-A	non-A	non-V	non-V	non-V	non-V non-V non-V
	Yes	non-C/C	Absence of Cirrhosis	Male	4.17327	-0.424434	0.146771	75.3878	-132.398	9.8453	5.52375	1.20412	4.31963	v	i	a	v	1	non-A	non-A	non-V	non-V	V	non-V non-V V
	Yes	C/C	Absence of Cirrhosis	Male	4.37003	-1.07063	-0.241485	61.1847	-157.677	17.621	6.68034	1.20412	5.47622	v	v	a	a	1	non-A	non-A	V	non-V	non-V	V non-V non-V
	No	non-C/C	Cirrhosis	Male	3.53377	0.110583	-0.168103	78.7709	-134.064	7.49373	5.08279	1.25527	3.82752	v	v	a	v	2	non-A	non-A	V	non-V	V	V non-V V
	Yes	C/C	Absence of Cirrhosis	Male	4.47731	-0.353311	-0.167439	80.2447	-133.084	5.82465	6.993	2.82543	4.16757	v	i	a	v	1	non-A	non-A	non-V	non-V	V	non-V non-V V
	Yes	C/C	Absence of Cirrhosis	Male	-2.13995	-0.838735	-5.11506	77.6275	-133.825	4.80771	6.61909	2.33445	4.28464	v	i	a	a	0	non-A	non-A	non-V	non-V	non-V	non-V non-V non-V
	Yes	non-C/C	Absence of Cirrhosis	Male	4.40607	-0.655757	-0.0441156	76.7192	-134.202	7.96245	5.6464	2.01284	3.63357	v	i	a	v	1	non-A	non-A	non-V	non-V	V	non-V non-V V
	No	C/C	Absence of Cirrhosis	Female	4.02016	0.570064	-0.150761	78.3247	-134.588	5.22813	6.63749	1.20412	5.43337	a	i	a	v	2	A	A	non-V	non-V	V	non-V non-V V
	Yes	non-C/C	Absence of Cirrhosis	Female	-3.8046	-2.04629	3.37342	77.2191	-131.709	7.79455	6.07555	2.15534	3.92021	v	i	v	s	1	non-A	non-A	non-V	V	non-V	non-V V non-V
	Yes	non-C/C	Absence of Cirrhosis	Female	-2.88329	0.0123045	-5.65364	75.8589	-130.99	9.1081	6.10721	1.20412	4.90309	v	i	a	a	0	non-A	non-A	non-V	non-V	non-V	non-V non-V non-V
	Yes	C/C	Absence of Cirrhosis	Male	4.39468	-0.529175	-0.29635	78.8886	-133.552	6.89738	6.84011	1.86332	4.97678	a	i	a	a	1	A	A	non-V	non-V	non-V	non-V non-V non-V
	No	non-C/C	Cirrhosis	Male	4.0997	-0.669643	-0.0155007	79.5039	-131.811	8.70606	6.93852	2.4014	4.53712	v	i	v	v	2	non-A	non-A	non-V	V	V	non-V V V
	No	non-C/C	Absence of Cirrhosis	Male	4.13621	-0.734651	-0.351947	75.8856	-133.819	8.2965	7.03743	2.44716	4.59027	v	i	a	v	1	non-A	non-A	non-V	non-V	V	non-V non-V V
	No	non-C/C	Absence of Cirrhosis	Male	4.38266	-0.379453	-0.2941	76.7282	-134.224	8.49414	6.39794	2.62325	3.77469	v	i	a	v	1	non-A	non-A	non-V	non-V	V	non-V non-V V
	No	non-C/C	Absence of Cirrhosis	Male	-3.3973	-1.68744	2.28616	76.0731	-132.304	6.71091	6.06446	1.79934	4.26512	v	i	v	a	1	non-A	non-A	non-V	V	non-V	non-V V non-V
	No	non-C/C	Cirrhosis	Male	-3.52686	-1.36184	2.24794	76.2204	-133.169	6.40394	6.74351	1.5563	5.18721	v	i	v	v	2	non-A	non-A	non-V	V	V	non-V V V
	Yes	non-C/C	Absence of Cirrhosis	Female	-3.44842	-1.7129	1.74988	73.2394	-131.708	6.98386	6.12385	1.50515	4.6187	v	i	v	v	2	non-A	non-A	non-V	V	V	non-V V V
	Yes	C/C	Cirrhosis	Female	-2.78706	-2.19006	2.60481	75.4241	-134.531	6.26637	6.80346	1.50515	5.29831	v	i	v	v	2	non-A	non-A	non-V	V	V	non-V V V
	Yes	C/C	Absence of Cirrhosis	Female	-2.13604	-1.06067	-4.38565	75.7361	-133.676	7.06808	6.8657	1.43136	5.43433	v	i	a	t	0	non-A	non-A	non-V	non-V	non-V	non-V non-V non-V
	No	non-C/C	Cirrhosis	Male	-4.26358	-3.27348	2.96747	77.5065	-131.723	7.79534	6.64836	3.14019	3.50817	v	i	v	t	1	non-A	non-A	non-V	V	non-V	non-V V non-V
	Yes	non-C/C	Cirrhosis	Male	-3.57465	-2.4466	3.41653	81.5668	-134.604	6.97221	6.13672	1.61278	4.52394	v	i	v	t	1	non-A	non-A	non-V	V	non-V	non-V V non-V
	Yes	non-C/C	Absence of Cirrhosis	Female	-3.47902	-2.03811	2.88248	76.7762	-130.651	9.76595	7.25768	3.30341	3.95427	v	i	v	v	2	non-A	non-A	non-V	V	V	non-V V V
	Yes	non-C/C	Absence of Cirrhosis	Female	-4.07882	-2.27742	3.33802	79.5802	-130.431	8.33921	5.75891	2.36736	3.39156	v	i	v	i	1	non-A	non-A	non-V	V	non-V	non-V V non-V
	Yes	C/C	Cirrhosis	Male	4.37396	-0.335965	-0.659467	77.5859	-132.406	5.69344	5.55023	1.38021	4.17002	v	i	a	a	0	non-A	non-A	non-V	non-V	non-V	non-V non-V non-V
	No	non-C/C	Cirrhosis	Male	-3.11167	0.774451	-3.70115	73.7482	-134.513	2.39366	5.96473	1.6721	4.29263	v	v	v	v	3	non-A	non-A	V	V	V	V V V
	No	non-C/C	Cirrhosis	Male	-2.20261	-0.537107	-3.42937	73.0543	-136.689	1.46583	5.89487	2.02938	3.86549	v	v	a	a	1	non-A	non-A	V	non-V	non-V	V non-V non-V
	Yes	non-C/C	Absence of Cirrhosis	Female	-4.2902	-2.06643	3.92103	70.0626	-133.084	2.25029	5.26245	1.20412	4.05833	v	i	v	t	1	non-A	non-A	non-V	V	non-V	non-V V non-V
	Yes	non-C/C	Absence of Cirrhosis	Male	-2.07803	-0.476477	-5.27037	77.0724	-134.611	6.28258	6.40312	1.49136	4.91176	v	i	a	a	0	non-A	non-A	non-V	non-V	non-V	non-V non-V non-V
	Yes	non-C/C	Absence of Cirrhosis	Male	4.00911	-0.336009	-0.107023	77.3376	-133.072	7.08385	5.3483	1.20412	4.14419	v	i	a	v	1	non-A	non-A	non-V	non-V	V	non-V non-V V
	Yes	non-C/C	Absence of Cirrhosis	Male	-3.26146	-3.69004	3.35027	77.5358	-132.348	7.36524	6.32428	1.20412	5.12016	v	i	v	t	1	non-A	non-A	non-V	V	non-V	non-V V non-V
	Yes	non-C/C	Cirrhosis	Female	-3.52993	0.545874	-4.55673	NA	NA	NA	6.26007	1.34242	4.91765	v	i	v	v	2	non-A	non-A	non-V	V	V	non-V V V
	Yes	C/C	Absence of Cirrhosis	Male	-3.33519	-0.679598	-5.72065	74.1772	-138.504	3.60404	6.55991	1.60206	4.95785	v	i	v	v	2	non-A	non-A	non-V	V	V	non-V V V
	Yes	non-C/C	Absence of Cirrhosis	Female	2.3081	-0.208342	-0.056559	78.0838	-135.222	10.3839	7.01284	3.49845	3.51439	v	v	v	v	3	non-A	non-A	V	V	V	V V V
	Yes	non-C/C	Cirrhosis	Female	3.33254	0.793645	-0.0701634	75.2459	-133.948	6.64816	6.68124	2.04532	4.63592	v	i	a	s	0	non-A	non-A	non-V	non-V	non-V	non-V non-V non-V
	Yes	C/C	Absence of Cirrhosis	Male	3.18488	-0.319875	0.744021	77.7715	-132.321	5.96365	6.39445	2.0607	4.33375	v	v	a	a	1	non-A	non-A	V	non-V	non-V	V non-V non-V
	No	C/C	Cirrhosis	Female	-4.14979	-2.43507	2.32655	75.618	-132.502	7.48426	6.62014	3.32858	3.29155	v	i	v	v	2	non-A	non-A	non-V	V	V	non-V V V
	Yes	non-C/C	Absence of Cirrhosis	Female	-3.07835	-2.34289	2.77668	74.816	-135.587	3.44373	5.12385	1.80618	3.31767	v	i	v	v	2	non-A	non-A	non-V	V	V	non-V V V
	Yes	non-C/C	Absence of Cirrhosis	Female	-2.96845	-1.38967	2.26562	79.0234	-131.383	5.34957	5.42651	2.47422	2.9523	v	i	v	v	2	non-A	non-A	non-V	V	V	non-V V V
	Yes	non-C/C	Absence of Cirrhosis	Male	4.24842	-0.881063	-0.513975	76.9313	-132.981	3.36475	6.46389	2.21748	4.24641	v	i	a	a	0	non-A	non-A	non-V	non-V	non-V	non-V non-V non-V
	No	non-C/C	Absence of Cirrhosis	Male	-2.15389	0.877044	-4.6413	77.087	-134.423	7.43537	5.78817	1.20412	4.58405	v	v	v	v	3	non-A	non-A	V	V	V	V V V
	Yes	C/C	Absence of Cirrhosis	Male	-2.9558	-0.361329	-4.80601	62.2905	-141.019	-12.6804	6.81224	2.81823	3.99402	a	i	a	a	1	A	A	non-V	non-V	non-V	non-V non-V non-V
	Yes	C/C	Absence of Cirrhosis	Female	3.64887	-0.731648	0.467992	77.2156	-132.281	7.45098	6.6981	2.90146	3.79664	a	i	a	a	1	A	A	non-V	non-V	non-V	non-V non-V non-V
	Yes	C/C	Cirrhosis	Female	-2.24162	-0.0713755	-5.65217	70.8874	-144.231	7.47537	6.43616	2.26717	4.16899	v	i	a	a	0	non-A	non-A	non-V	non-V	non-V	non-V non-V non-V
	No	non-C/C	Absence of Cirrhosis	Male	3.12033	-0.56351	-0.559053	74.763	-131.884	7.29781	6.31806	2.01703	4.30103	a	i	a	v	2	A	A	non-V	non-V	V	non-V non-V V
	Yes	C/C	Absence of Cirrhosis	Female	2.99006	-1.17358	0.0473096	77.3836	-132.069	5.53777	7.20683	2.91908	4.28775	v	i	a	a	0	non-A	non-A	non-V	non-V	non-V	non-V non-V non-V
	No	non-C/C	Cirrhosis	Male	3.50497	-0.882777	0.329516	78.3163	-134.047	7.16023	5.70842	3.85679	1.85163	v	v	v	a	2	non-A	non-A	V	V	non-V	V V non-V
	Yes	non-C/C	Absence of Cirrhosis	Male	2.54477	0.540981	-0.394791	77.5389	-135.484	8.29607	6.45484	2.08279	4.37206	v	i	v	v	2	non-A	non-A	non-V	V	V	non-V V V
	Yes	non-C/C	Absence of Cirrhosis	Male	-3.42356	-2.24483	2.68915	71.348	-137.776	0.709999	6.84819	2.16137	4.68682	v	i	v	v	2	non-A	non-A	non-V	V	V	non-V V V
	Yes	non-C/C	Absence of Cirrhosis	Male	4.47912	-0.188611	0.508202	71.9396	-135	1.68126	7.31806	3.07591	4.24215	v	i	v	v	2	non-A	non-A	non-V	V	V	non-V V V
	No	non-C/C	Cirrhosis	Male	-1.41128	0.218017	-1.24431	65.6203	-132.517	-0.473516	5.67943	1.53148	4.14795	v	i	v	a	1	non-A	non-A	non-V	V	non-V	non-V V non-V
	Yes	C/C	Absence of Cirrhosis	Female	2.53787	1.34356	0.311813	78.2662	-135.067	5.78906	5.6637	1.20412	4.45958	v	i	a	v	1	non-A	non-A	non-V	non-V	V	non-V non-V V
	Yes	non-C/C	Absence of Cirrhosis	Male	3.75492	-0.164485	-0.467817	77.4865	-132.436	7.54867	6.4183	2.88705	3.53125	v	i	a	v	1	non-A	non-A	non-V	non-V	V	non-V non-V V
	Yes	non-C/C	Absence of Cirrhosis	Male	3.67844	-0.372512	0.154268	77.4652	-132.381	3.69296	6.57749	1.88649	4.691	v	i	a	a	0	non-A	non-A	non-V	non-V	non-V	non-V non-V non-V
	Yes	non-C/C	Absence of Cirrhosis	Male	-3.2123	0.260569	-4.82635	76.5612	-132.778	5.98604	5.68124	1.20412	4.47712	m	i	v	v	2	non-A	non-A	non-V	V	V	non-V V V
	Yes	non-C/C	Absence of Cirrhosis	Male	-2.58911	0.308543	-5.43283	79.5378	-133.141	6.34417	5.37658	1.20412	4.17246	v	i	a	a	0	non-A	non-A	non-V	non-V	non-V	non-V non-V non-V
	Yes	C/C	Absence of Cirrhosis	Male	0.780668	2.26564	0.983666	79.3899	-134.958	4.86446	5.08279	0	5.08279	v	i	v	v	2	non-A	non-A	non-V	V	V	non-V V V
	Yes	non-C/C	Absence of Cirrhosis	Male	3.27289	0.566014	0.824578	76.723	-136.008	7.12197	6.51455	2.1038	4.41074	v	i	a	v	1	non-A	non-A	non-V	non-V	V	non-V non-V V
	Yes	non-C/C	Absence of Cirrhosis	Male	3.28676	-0.146005	0.719125	76.4138	-134.606	5.36031	5.44716	1.66276	3.7844	v	i	a	a	0	non-A	non-A	non-V	non-V	non-V	non-V non-V non-V
	Yes	non-C/C	Cirrhosis	Male	2.55083	-0.0208844	0.0891941	79.0721	-133.402	7.14227	6.36361	1.20412	5.15949	v	i	a	v	1	non-A	non-A	non-V	non-V	V	non-V non-V V
	Yes	non-C/C	Cirrhosis	Male	2.55522	0.0289231	-0.508316	79.6923	-131.09	9.04381	5.37658	2.1038	3.27278	v	i	a	t	0	non-A	non-A	non-V	non-V	non-V	non-V non-V non-V
	Yes	non-C/C	Absence of Cirrhosis	Male	3.01288	-0.219058	0.680222	68.0674	-134.232	-4.6016	5.66464	1.36173	4.30292	v	i	a	a	0	non-A	non-A	non-V	non-V	non-V	non-V non-V non-V
	Yes	non-C/C	Absence of Cirrhosis	Female	-2.53261	0.144639	-5.77445	75.774	-132.143	5.8142	6.45179	1.89763	4.55416	v	i	a	a	0	non-A	non-A	non-V	non-V	non-V	non-V non-V non-V
	Yes	non-C/C	Cirrhosis	Male	3.44954	-0.740346	0.264135	76.1729	-135.51	5.78778	6.93095	2.5966	4.33435	v	v	a	v	2	non-A	non-A	V	non-V	V	V non-V V
	Yes	C/C	Absence of Cirrhosis	Female	4.2097	-0.209514	0.86407	71.0317	-142.104	2.65393	6.36361	2.11059	4.25302	v	i	a	v	1	non-A	non-A	non-V	non-V	V	non-V non-V V
	Yes	non-C/C	Absence of Cirrhosis	Male	-1.92387	7.61766	1.8098	28.7222	-199.454	-37.7301	6.67578	2.08636	4.58942	v	i	v	t	1	non-A	non-A	non-V	V	non-V	non-V V non-V
	Yes	non-C/C	Absence of Cirrhosis	Male	3.05229	0.140028	0.383654	45.0977	-167.379	-32.1587	5.75664	2.52892	3.22772	v	v	a	v	2	non-A	non-A	V	non-V	V	V non-V V
	No	non-C/C	Absence of Cirrhosis	Female	2.59716	0.411107	0.0233715	77.7118	-136.951	6.13462	6.73878	2.78104	3.95774	v	i	a	v	1	non-A	non-A	non-V	non-V	V	non-V non-V V
	Yes	C/C	Absence of Cirrhosis	Male	3.31118	-0.681054	0.460114	78.426	-133.661	7.83821	6.57171	2.02531	4.5464	v	i	a	a	0	non-A	non-A	non-V	non-V	non-V	non-V non-V non-V
	Yes	non-C/C	Cirrhosis	Male	-0.61126	0.881474	-0.227498	27.6771	-200.351	-43.989	6.84386	2.65896	4.18489	v	i	v	a	1	non-A	non-A	non-V	V	non-V	non-V V non-V
	Yes	non-C/C	Absence of Cirrhosis	Male	4.33935	-0.424051	-0.287189	75.9234	-133.492	9.08283	6.22011	1.66276	4.55735	v	v	a	v	2	non-A	non-A	V	non-V	V	V non-V V
	Yes	C/C	Absence of Cirrhosis	Female	-1.11093	5.86264	1.36858	27.0223	-202.692	-43.1674	6.92634	2.23045	4.69589	m	i	v	t	1	non-A	non-A	non-V	V	non-V	non-V V non-V
	No	non-C/C	Absence of Cirrhosis	Male	4.07081	-0.603231	-0.275885	75.538	-135.228	6.30063	6.49554	1.27875	5.21679	v	i	v	v	2	non-A	non-A	non-V	V	V	non-V V V
	Yes	non-C/C	Absence of Cirrhosis	Female	-3.36518	0.119964	-5.26926	74.6655	-134.625	8.77515	5.99607	1.82607	4.17	v	i	v	a	1	non-A	non-A	non-V	V	non-V	non-V V non-V
	Yes	C/C	Absence of Cirrhosis	Male	4.24833	-0.556875	-0.089217	74.73	-135.004	7.20308	6.98182	2.53529	4.44652	v	i	a	a	0	non-A	non-A	non-V	non-V	non-V	non-V non-V non-V
	Yes	non-C/C	Absence of Cirrhosis	Male	3.9763	-0.632926	0.46235	76.3476	-134.732	7.00248	5.83315	1.25527	4.57788	v	i	a	a	0	non-A	non-A	non-V	non-V	non-V	non-V non-V non-V
	Yes	non-C/C	Absence of Cirrhosis	Male	-2.18882	12.2387	2.42194	26.5406	-202.015	-39.6195	6.34242	1.53148	4.81094	v	v	v	v	3	non-A	non-A	V	V	V	V V V
	Yes	non-C/C	Absence of Cirrhosis	Male	4.11765	-0.270965	0.336206	78.0171	-135.059	9.13619	6.45788	1.97772	4.48016	v	i	a	a	0	non-A	non-A	non-V	non-V	non-V	non-V non-V non-V
	Yes	non-C/C	Absence of Cirrhosis	Female	4.4505	-0.214022	0.604386	77.5858	-135.037	8.40547	NA	2.96708	NA	v	v	a	v	2	non-A	non-A	V	non-V	V	V non-V V
	No	non-C/C	Cirrhosis	Male	2.95209	-0.461102	0.981514	78.9534	-134.134	7.88323	6.71349	2.70842	4.00507	m	i	a	s	0	non-A	non-A	non-V	non-V	non-V	non-V non-V non-V
	Yes	non-C/C	Cirrhosis	Male	3.34878	-0.54699	0.992953	75.6291	-133.183	6.07606	6.72673	3.42177	3.30496	v	v	a	v	2	non-A	non-A	V	non-V	V	V non-V V
	Yes	non-C/C	Absence of Cirrhosis	Male	-1.51098	5.83159	0.336216	NA	NA	NA	5.36736	1.20412	4.16324	NA	i	v	i	NA	NA	NA	non-V	V	non-V	non-V V non-V
	Yes	non-C/C	Absence of Cirrhosis	Female	1.87461	-0.644234	-0.490078	25.2999	-205.542	-35.8049	5.98318	1.83885	4.14433	v	v	a	v	2	non-A	non-A	V	non-V	V	V non-V V
	Yes	non-C/C	Cirrhosis	Male	3.43268	-0.886415	1.11639	76.8559	-135.899	4.97848	6.45025	2.44248	4.00777	v	i	a	a	0	non-A	non-A	non-V	non-V	non-V	non-V non-V non-V
	Yes	C/C	Absence of Cirrhosis	Male	-2.18766	10.7967	3.12936	24.0869	-209.526	-35.7554	6.99167	2.45025	4.54142	v	i	v	a	1	non-A	non-A	non-V	V	non-V	non-V V non-V
	No	C/C	Absence of Cirrhosis	Male	2.9131	-1.05057	0.155042	76.5018	-134.303	7.63035	6.87506	2.59218	4.28288	m	i	a	t	0	non-A	non-A	non-V	non-V	non-V	non-V non-V non-V
	Yes	C/C	Absence of Cirrhosis	Male	-2.30139	-0.869808	2.11319	-24.6777	-295.752	65.9575	5.32428	1.54407	3.78022	v	i	v	a	1	non-A	non-A	non-V	V	non-V	non-V V non-V
	Yes	non-C/C	Cirrhosis	Male	3.82222	-0.231609	-0.0521509	74.8455	-138.69	6.51922	6.03342	1.20412	4.8293	v	i	a	v	1	non-A	non-A	non-V	non-V	V	non-V non-V V
	Yes	C/C	Absence of Cirrhosis	Male	-2.90379	11.834	3.14936	20.6241	-209.998	-40.5152	5.74351	2.6721	3.07141	v	i	v	v	2	non-A	non-A	non-V	V	V	non-V V V
	Yes	C/C	Absence of Cirrhosis	Female	3.1202	-0.302459	-0.196543	26.7504	-206.62	-36.8786	4.91275	1.20412	3.70864	v	i	a	a	0	non-A	non-A	non-V	non-V	non-V	non-V non-V non-V
	No	non-C/C	Cirrhosis	Male	-2.44583	11.7206	2.00628	21.5138	-213.218	-33.2741	6.7796	2.76864	4.01096	v	i	v	a	1	non-A	non-A	non-V	V	non-V	non-V V non-V
	Yes	non-C/C	Absence of Cirrhosis	Male	-2.48727	1.06696	-4.65579	63.3615	-141.156	-12.2879	5.5611	1.49136	4.06974	v	i	a	v	1	non-A	non-A	non-V	non-V	V	non-V non-V V
	No	non-C/C	Absence of Cirrhosis	Male	4.24491	-0.260072	-0.128376	78.7467	-132.477	11.7012	6.86213	2.64836	4.21377	v	v	a	v	2	non-A	non-A	V	non-V	V	V non-V V
	Yes	C/C	Absence of Cirrhosis	Male	4.13938	-0.472324	0.634741	75.9178	-135.812	5.84407	6.35411	1.50515	4.84896	v	i	a	g	0	non-A	non-A	non-V	non-V	non-V	non-V non-V non-V
	Yes	non-C/C	Absence of Cirrhosis	Male	3.75721	-0.311121	-0.0649895	75.1408	-133.049	7.53262	6.74896	2.42813	4.32083	m	i	v	v	2	non-A	non-A	non-V	V	V	non-V V V
	Yes	non-C/C	Absence of Cirrhosis	Female	2.69858	-0.48176	0.322669	76.9466	-132.818	7.17089	5.83187	1.20412	4.62775	v	v	a	v	2	non-A	non-A	V	non-V	V	V non-V V
	Yes	non-C/C	Absence of Cirrhosis	Male	4.02432	-0.679349	0.325388	77.7778	-132.96	9.56844	6.17898	1.6902	4.48878	m	i	a	v	1	non-A	non-A	non-V	non-V	V	non-V non-V V
	Yes	C/C	Cirrhosis	Male	3.32236	0.368747	0.301214	76.2956	-132.517	7.45712	6.49554	2.03743	4.45812	m	i	t	a	0	non-A	non-A	non-V	non-V	non-V	non-V non-V non-V
	Yes	non-C/C	Absence of Cirrhosis	Female	-3.37538	0.392029	-4.16746	80.3105	-133.57	6.57564	6.97313	1.65321	5.31992	v	i	a	v	1	non-A	non-A	non-V	non-V	V	non-V non-V V
	Yes	non-C/C	Absence of Cirrhosis	Female	3.43662	-0.671533	0.166389	79.1508	-134.009	5.84648	5.43457	1.20412	4.23045	v	v	a	v	2	non-A	non-A	V	non-V	V	V non-V V
	Yes	non-C/C	Absence of Cirrhosis	Female	3.48731	-0.0623601	0.271181	78.4161	-131.285	9.71489	6.43297	1.23045	5.20252	v	i	v	v	2	non-A	non-A	non-V	V	V	non-V V V
	Yes	C/C	Cirrhosis	Male	4.85785	-1.47859	0.405238	71.7132	-136.688	2.73686	6.42975	2.55267	3.87708	a	i	a	g	1	A	A	non-V	non-V	non-V	non-V non-V non-V
	Yes	C/C	Cirrhosis	Female	4.09879	0.103104	0.600382	76.6803	-132.733	7.41765	7.04532	3.19061	3.85471	m	i	v	t	1	non-A	non-A	non-V	V	non-V	non-V V non-V
	Yes	non-C/C	Absence of Cirrhosis	Male	3.65792	0.116412	-0.159198	72.6845	-132.988	4.78763	5.1271	1.47712	3.64999	v	i	a	v	1	non-A	non-A	non-V	non-V	V	non-V non-V V
	Yes	C/C	Absence of Cirrhosis	Male	-1.44304	1.35009	0.241529	35.238	-188.86	-35.4381	6	1.98677	4.01323	v	v	a	t	1	non-A	non-A	V	non-V	non-V	V non-V non-V
	Yes	C/C	Absence of Cirrhosis	Female	-1.63614	0.13589	-0.463701	25.5349	-198.135	-42.8643	6.39094	1.85733	4.5336	v	i	v	a	1	non-A	non-A	non-V	V	non-V	non-V V non-V
	Yes	non-C/C	Absence of Cirrhosis	Male	-2.0205	0.751514	-0.109877	27.0759	-206.217	-39.9856	6.4183	1.57978	4.83852	v	i	v	v	2	non-A	non-A	non-V	V	V	non-V V V
	Yes	non-C/C	Absence of Cirrhosis	Female	-1.27832	-0.303874	-0.118688	26.6667	-206.267	-40.5797	5.97035	2.44248	3.52787	v	i	a	v	1	non-A	non-A	non-V	non-V	V	non-V non-V V
	Yes	non-C/C	Absence of Cirrhosis	Male	-2.24538	5.63448	1.64279	23.9207	-206.172	-43.7653	6.51851	1.20412	5.31439	v	i	v	v	2	non-A	non-A	non-V	V	V	non-V V V
	Yes	C/C	Cirrhosis	Male	3.9992	0.0595842	0.46846	75.7321	-133.719	5.43196	6.28556	NA	NA	v	i	a	a	0	non-A	non-A	non-V	non-V	non-V	non-V non-V non-V
	Yes	C/C	Absence of Cirrhosis	Male	-1.11846	0.500028	-0.0148426	23.4718	-199.74	-40.7126	7.05308	2.17898	4.8741	v	i	a	a	0	non-A	non-A	non-V	non-V	non-V	non-V non-V non-V
	Yes	non-C/C	Absence of Cirrhosis	Female	-1.25657	-0.0468093	0.159209	24.732	-198.726	-42.4259	5.2878	0	5.2878	v	v	a	a	1	non-A	non-A	V	non-V	non-V	V non-V non-V
	Yes	non-C/C	Absence of Cirrhosis	Female	3.80914	0.0260057	0.806214	73.757	-137.854	8.44888	5.40654	1.20412	4.20242	m	i	a	a	0	non-A	non-A	non-V	non-V	non-V	non-V non-V non-V
	Yes	non-C/C	Absence of Cirrhosis	Female	-2.12008	0.309618	-4.34765	75.3457	-133.139	4.97924	5.90363	1.92942	3.97421	v	i	i	v	1	non-A	non-A	non-V	non-V	V	non-V non-V V
	Yes	non-C/C	Absence of Cirrhosis	Female	-2.42873	0.391974	-3.86219	75.4314	-132.727	5.96321	6.43933	1.50515	4.93418	v	i	a	a	0	non-A	non-A	non-V	non-V	non-V	non-V non-V non-V
	Yes	C/C	Absence of Cirrhosis	Female	4.0458	0.93374	0.732966	62.0346	-143.019	-13.198	6.10721	1.87506	4.23215	v	i	a	a	0	non-A	non-A	non-V	non-V	non-V	non-V non-V non-V
	Yes	non-C/C	Absence of Cirrhosis	Male	-1.78519	-0.337514	-3.17186	77.0204	-131.283	5.4069	5.46389	1.4624	4.0015	v	i	v	a	1	non-A	non-A	non-V	V	non-V	non-V V non-V
	No	non-C/C	Absence of Cirrhosis	Female	-2.68322	0.523079	-3.95585	74.3744	-133.521	2.86369	5.9722	2.27184	3.70036	v	v	a	a	1	non-A	non-A	V	non-V	non-V	V non-V non-V
	Yes	C/C	Cirrhosis	Male	-2.46231	-0.0496716	-3.98304	73.6085	-135.891	7.06398	6.71517	2.06446	4.65071	v	i	a	t	0	non-A	non-A	non-V	non-V	non-V	non-V non-V non-V
	Yes	non-C/C	Cirrhosis	Male	-3.46748	-1.30065	3.07517	70.2343	-139.635	6.26121	6.35984	1.88649	4.47334	v	i	v	t	1	non-A	non-A	non-V	V	non-V	non-V V non-V
	Yes	C/C	Cirrhosis	Male	3.38021	-0.599683	0.61068	73.0503	-135.333	1.13362	6.73799	1.99564	4.74235	v	i	a	t	0	non-A	non-A	non-V	non-V	non-V	non-V non-V non-V
	Yes	C/C	Cirrhosis	Male	3.49293	-0.690446	0.352665	NA	NA	NA	6.31597	2.11394	4.20203	i	i	t	a	0	non-A	non-A	non-V	non-V	non-V	non-V non-V non-V
	Yes	C/C	Absence of Cirrhosis	Male	3.46648	-0.174002	0.42469	NA	NA	NA	6.99957	2.27184	4.72772	v	i	a	t	0	non-A	non-A	non-V	non-V	non-V	non-V non-V non-V
	No	non-C/C	Cirrhosis	Male	-1.64401	0.635698	0.461465	77.3336	-133.145	7.97718	5.61278	2.34044	3.27234	v	v	v	v	3	non-A	non-A	V	V	V	V V V
	Yes	non-C/C	Absence of Cirrhosis	Female	-1.2416	5.14353	1.77382	19.9656	-209.448	-41.1155	5.27646	1.20412	4.07234	v	i	i	a	0	non-A	non-A	non-V	non-V	non-V	non-V non-V non-V
	Yes	non-C/C	Absence of Cirrhosis	Male	-2.69315	11.3378	2.62669	27.3201	-205.725	-34.6029	5.88874	1.43136	4.45738	v	i	v	a	1	non-A	non-A	non-V	V	non-V	non-V V non-V
	No	C/C	Cirrhosis	Male	-2.54472	-0.482815	-5.47677	77.0732	-137.791	5.38717	6.57519	1.99123	4.58396	v	v	a	a	1	non-A	non-A	V	non-V	non-V	V non-V non-V
	Yes	non-C/C	Absence of Cirrhosis	Female	-2.58762	0.381335	-4.73219	73.6123	-139.186	9.20933	5.4216	1.44716	3.97445	v	i	v	NA	NA	non-A	non-A	non-V	V	NA	non-V V NA
	Yes	non-C/C	Cirrhosis	Female	-1.30169	0.469988	-0.295969	18.9806	-212.008	-39.8117	7.17609	2.26951	4.90658	v	i	a	v	1	non-A	non-A	non-V	non-V	V	non-V non-V V
	Yes	non-C/C	Absence of Cirrhosis	Male	3.95312	-0.387063	0.373092	76.8335	-132.954	5.36294	5.53782	1.20412	4.3337	v	i	a	v	1	non-A	non-A	non-V	non-V	V	non-V non-V V
	Yes	non-C/C	Absence of Cirrhosis	Female	-1.57751	0.565725	-0.469659	23.6221	-206.723	-43.4129	5.39967	1.74819	3.65149	v	v	a	a	1	non-A	non-A	V	non-V	non-V	V non-V non-V
	No	non-C/C	Cirrhosis	Male	-3.10419	-0.828286	-4.98084	77.8017	-133.194	9.82995	6.34044	2.13033	4.21011	v	i	a	v	1	non-A	non-A	non-V	non-V	V	non-V non-V V
	Yes	non-C/C	Cirrhosis	Male	4.484	-0.461792	-0.11266	77.2651	-132.054	5.45681	6.14613	1.53148	4.61465	v	v	a	a	1	non-A	non-A	V	non-V	non-V	V non-V non-V
	Yes	C/C	Cirrhosis	Male	3.98018	-0.858582	0.200494	79.6116	-132.731	8.16623	7.16137	3.1878	3.97357	v	i	a	a	0	non-A	non-A	non-V	non-V	non-V	non-V non-V non-V
	Yes	C/C	Cirrhosis	Male	2.86085	0.538777	-0.0181527	74.4243	-136.046	2.94498	6.40312	2.29447	4.10865	v	i	a	a	0	non-A	non-A	non-V	non-V	non-V	non-V non-V non-V
	Yes	non-C/C	Cirrhosis	Male	4.12637	-0.0804211	0.150347	74.9238	-136.498	0.446479	6.59879	2.27416	4.32463	v	v	a	v	2	non-A	non-A	V	non-V	V	V non-V V
	Yes	C/C	Absence of Cirrhosis	Male	2.73477	0.143498	0.0064283	78.3502	-133.094	11.4901	5.233	0	5.233	v	i	a	a	0	non-A	non-A	non-V	non-V	non-V	non-V non-V non-V
	Yes	non-C/C	Cirrhosis	Male	3.288	-0.556192	-0.197111	75.6768	-134.622	3.54221	7.10037	2.87274	4.22763	v	i	a	t	0	non-A	non-A	non-V	non-V	non-V	non-V non-V non-V
	Yes	non-C/C	Cirrhosis	Female	4.15518	-0.49706	0.458956	75.8335	-136.179	4.35786	7.03342	2.57749	4.45593	v	i	a	a	0	non-A	non-A	non-V	non-V	non-V	non-V non-V non-V
	No	non-C/C	Absence of Cirrhosis	Male	2.74745	-0.215124	0.128259	78.4175	-130.908	7.79376	7.0607	2.87622	4.18448	a	i	a	v	2	A	A	non-V	non-V	V	non-V non-V V
	No	non-C/C	Cirrhosis	Male	-3.7072	-2.09156	2.05531	77.4943	-136.162	6.47605	5.67943	2.64147	3.03795	v	i	v	v	2	non-A	non-A	non-V	V	V	non-V V V
	Yes	non-C/C	Absence of Cirrhosis	Male	-3.03441	-1.4684	2.94526	74.9207	-134.231	5.95628	5.38202	1.20412	4.1779	v	i	v	v	2	non-A	non-A	non-V	V	V	non-V V V
	No	non-C/C	Cirrhosis	Male	-3.32059	-1.58405	2.4109	77.6126	-132.876	7.72552	6.75282	3.17348	3.57934	v	i	v	a	1	non-A	non-A	non-V	V	non-V	non-V V non-V
	No	non-C/C	Cirrhosis	Male	-2.51036	-0.510398	-5.04581	78.6664	-133.861	10.0702	7.24055	3.52517	3.71537	v	v	v	v	3	non-A	non-A	V	V	V	V V V
	Yes	non-C/C	Cirrhosis	Female	-3.05766	-1.30967	2.73228	76.9807	-136.157	7.36018	6.3927	2.10037	4.29233	v	i	v	v	2	non-A	non-A	non-V	V	V	non-V V V
	Yes	C/C	Cirrhosis	Male	-3.98929	-1.70618	2.78631	76.4945	-135.333	10.1721	6.07918	2.38561	3.69358	v	i	v	v	2	non-A	non-A	non-V	V	V	non-V V V

## Sheet: Supplementary Figure 3a and 3b
Supplementary Figure 3a and 3b
	SVR	X934	X947	X1099	X2580	X934A	X947V	X1099V	X2580V
	NA	v	i	a	a	non-A	non-V	non-V	non-V
	NA	v	i	a	a	non-A	non-V	non-V	non-V
	Yes	v	i	v	a	non-A	non-V	V	non-V
	Yes	v	i	a	v	non-A	non-V	non-V	V
	Yes	v	i	v	a	non-A	non-V	V	non-V
	No	v	i	a	t	non-A	non-V	non-V	non-V
	No	a	i	a	v	A	non-V	non-V	V
	No	v	i	a	v	non-A	non-V	non-V	V
	Yes	v	i	a	a	non-A	non-V	non-V	non-V
	NA	v	i	a	a	non-A	non-V	non-V	non-V
	Yes	l	i	v	v	non-A	non-V	V	V
	Yes	v	i	v	a	non-A	non-V	V	non-V
	Yes	v	i	v	a	non-A	non-V	V	non-V
	Yes	v	i	a	v	non-A	non-V	non-V	V
	NA	v	i	a	v	non-A	non-V	non-V	V
	Yes	v	i	a	t	non-A	non-V	non-V	non-V
	Yes	v	i	a	t	non-A	non-V	non-V	non-V
	NA	v	i	v	a	non-A	non-V	V	non-V
	NA	v	v	v	a	non-A	V	V	non-V
	NA	v	i	a	v	non-A	non-V	non-V	V
	Yes	v	i	v	v	non-A	non-V	V	V
	No	v	v	v	a	non-A	V	V	non-V
	Yes	v	i	a	a	non-A	non-V	non-V	non-V
	Yes	m	v	v	a	non-A	V	V	non-V
	Yes	m	i	n	a	non-A	non-V	non-V	non-V
	Yes	v	i	v	t	non-A	non-V	V	non-V
	NA	v	v	a	NA	non-A	V	non-V	NA
	Yes	v	i	a	t	non-A	non-V	non-V	non-V
	Yes	v	i	a	v	non-A	non-V	non-V	V
	Yes	a	v	v	a	A	V	V	non-V
	No	v	v	a	a	non-A	V	non-V	non-V
	Yes	v	i	v	v	non-A	non-V	V	V
	Yes	v	i	a	a	non-A	non-V	non-V	non-V
	NA	v	i	a	v	non-A	non-V	non-V	V
	Yes	v	i	a	v	non-A	non-V	non-V	V
	Yes	v	i	a	t	non-A	non-V	non-V	non-V
	Yes	v	i	a	v	non-A	non-V	non-V	V
	NA	m	i	a	i	non-A	non-V	non-V	non-V
	Yes	v	i	v	v	non-A	non-V	V	V
	Yes	v	v	v	t	non-A	V	V	non-V
	Yes	v	v	a	a	non-A	V	non-V	non-V
	Yes	v	i	a	a	non-A	non-V	non-V	non-V
	Yes	v	v	a	a	non-A	V	non-V	non-V
	Yes	m	i	a	a	non-A	non-V	non-V	non-V
	Yes	v	i	a	a	non-A	non-V	non-V	non-V
	Yes	v	i	v	v	non-A	non-V	V	V
	Yes	v	i	a	v	non-A	non-V	non-V	V
	NA	v	i	v	v	non-A	non-V	V	V
	Yes	v	v	v	i	non-A	V	V	non-V
	Yes	v	v	a	a	non-A	V	non-V	non-V
	Yes	v	i	a	v	non-A	non-V	non-V	V
	Yes	v	i	v	v	non-A	non-V	V	V
	Yes	v	i	a	a	non-A	non-V	non-V	non-V
	Yes	m	i	a	v	non-A	non-V	non-V	V
	No	v	v	a	v	non-A	V	non-V	V
	Yes	v	v	a	a	non-A	V	non-V	non-V
	Yes	v	i	v	t	non-A	non-V	V	non-V
	Yes	v	i	a	a	non-A	non-V	non-V	non-V
	Yes	v	v	v	v	non-A	V	V	V
	Yes	v	i	a	a	non-A	non-V	non-V	non-V
	Yes	v	i	a	t	non-A	non-V	non-V	non-V
	NA	v	i	v	v	non-A	non-V	V	V
	Yes	v	i	a	v	non-A	non-V	non-V	V
	NA	m	i	a	v	non-A	non-V	non-V	V
	Yes	m	i	v	a	non-A	non-V	V	non-V
	Yes	i	i	a	v	non-A	non-V	non-V	V
	Yes	v	i	v	v	non-A	non-V	V	V
	No	v	i	v	v	non-A	non-V	V	V
	Yes	v	i	v	t	non-A	non-V	V	non-V
	No	v	i	v	a	non-A	non-V	V	non-V
	Yes	v	i	v	v	non-A	non-V	V	V
	Yes	v	i	a	a	non-A	non-V	non-V	non-V
	Yes	v	i	a	i	non-A	non-V	non-V	non-V
	No	v	i	a	a	non-A	non-V	non-V	non-V
	Yes	v	i	a	t	non-A	non-V	non-V	non-V
	No	v	v	a	v	non-A	V	non-V	V
	Yes	v	i	a	a	non-A	non-V	non-V	non-V
	Yes	v	i	a	a	non-A	non-V	non-V	non-V
	Yes	v	i	a	v	non-A	non-V	non-V	V
	Yes	v	i	a	a	non-A	non-V	non-V	non-V
	Yes	v	i	v	a	non-A	non-V	V	non-V
	No	v	v	a	s	non-A	V	non-V	non-V
	Yes	v	i	a	a	non-A	non-V	non-V	non-V
	Yes	v	i	a	a	non-A	non-V	non-V	non-V
	Yes	v	v	a	v	non-A	V	non-V	V
	Yes	v	v	v	a	non-A	V	V	non-V
	Yes	v	v	v	v	non-A	V	V	V
	NA	v	i	v	v	non-A	non-V	V	V
	Yes	v	i	v	v	non-A	non-V	V	V
	Yes	v	v	a	v	non-A	V	non-V	V
	Yes	m	i	v	v	non-A	non-V	V	V
	Yes	v	i	a	v	non-A	non-V	non-V	V
	Yes	v	i	a	v	non-A	non-V	non-V	V
	Yes	v	i	a	t	non-A	non-V	non-V	non-V
	No	v	i	a	v	non-A	non-V	non-V	V
	Yes	v	i	a	a	non-A	non-V	non-V	non-V
	Yes	v	i	a	a	non-A	non-V	non-V	non-V
	No	v	i	a	a	non-A	non-V	non-V	non-V
	Yes	v	i	a	v	non-A	non-V	non-V	V
	Yes	v	i	v	v	non-A	non-V	V	V
	No	v	i	a	v	non-A	non-V	non-V	V
	Yes	a	i	a	t	A	non-V	non-V	non-V
	Yes	a	i	a	v	A	non-V	non-V	V
	Yes	v	i	a	v	non-A	non-V	non-V	V
	Yes	v	v	v	v	non-A	V	V	V
	Yes	v	i	v	a	non-A	non-V	V	non-V
	Yes	v	i	a	a	non-A	non-V	non-V	non-V
	Yes	v	i	a	a	non-A	non-V	non-V	non-V
	Yes	v	i	v	a	non-A	non-V	V	non-V
	Yes	a	i	a	i	A	non-V	non-V	non-V
	No	v	v	v	a	non-A	V	V	non-V
	No	a	i	a	a	A	non-V	non-V	non-V
	NA	v	i	a	v	non-A	non-V	non-V	V
	NA	v	i	t	v	non-A	non-V	non-V	V
	NA	v	i	t	a	non-A	non-V	non-V	non-V
	NA	v	i	v	a	non-A	non-V	V	non-V
	Yes	v	i	a	v	non-A	non-V	non-V	V
	No	a	i	v	v	A	non-V	V	V
	Yes	v	i	v	a	non-A	non-V	V	non-V
	Yes	v	i	a	v	non-A	non-V	non-V	V
	No	v	i	a	v	non-A	non-V	non-V	V

## Sheet: Supplementary Table 4
Supplemntaroy Table 4
	term	estimate	std.error	statistic	p.value	q.value	trait
	C_16	-1.12407	0.425475	-2.64191	0.008244	0.275865	SVR
	A_02	0.638377	0.258979	2.46497	0.0137023	0.275865	SVR
	C_05	0.921047	0.375567	2.45242	0.01419	0.275865	SVR
	B_51	-0.9586	0.398792	-2.40376	0.0162273	0.275865	SVR
	DRB1_01	0.772721	0.374167	2.06518	0.0389064	0.477413	SVR
	A_29	-0.909983	0.462157	-1.96899	0.0489539	0.477413	SVR
	DRB1_15	-0.517071	0.265347	-1.94866	0.0513361	0.477413	SVR
	DRB5_01	-0.52076	0.272686	-1.90974	0.0561663	0.477413	SVR
	DQB1_03	0.401738	0.220947	1.81825	0.0690253	0.521524	SVR
	DQB1_06	-0.365445	0.218044	-1.67602	0.0937352	0.637399	SVR
	B_44	0.418683	0.280961	1.49018	0.136176	0.841815	SVR
	DRB1_11	0.606636	0.421706	1.43853	0.150284	0.851611	SVR
	C_06	0.488035	0.356664	1.36833	0.171208	0.885308	SVR
	B_07	-0.352325	0.27914	-1.26218	0.206885	0.885308	SVR
	B_35	0.498491	0.398708	1.25027	0.211203	0.885308	SVR
	DRB3_03	0.374338	0.312332	1.19853	0.230712	0.885308	SVR
	DQB1_02	-0.259546	0.218065	-1.19022	0.23396	0.885308	SVR
	B_08	-0.33634	0.288504	-1.16581	0.243693	0.885308	SVR
	B_57	0.754909	0.652599	1.15677	0.247366	0.885308	SVR
	DRB1_03	-0.301266	0.282031	-1.0682	0.28543	0.902208	SVR
	B_27	0.508501	0.477486	1.06496	0.286896	0.902208	SVR
	DRB3_01	-0.297092	0.284592	-1.04393	0.29652	0.902208	SVR
	C_04	0.302608	0.338142	0.894914	0.370833	0.902208	SVR
	DRB1_13	-0.248525	0.280248	-0.886803	0.375185	0.902208	SVR
	C_07	-0.18335	0.20766	-0.88293	0.377274	0.902208	SVR
	DQB1_05	0.229668	0.264896	0.867012	0.385936	0.902208	SVR
	DRB4_99	-0.380068	0.456234	-0.833055	0.404814	0.902208	SVR
	B_40	-0.299177	0.368502	-0.811873	0.416865	0.902208	SVR
	B_13	0.504055	0.662747	0.760554	0.446923	0.902208	SVR
	A_01	-0.196626	0.262225	-0.74984	0.453351	0.902208	SVR
	A_01	-0.196626	0.262225	-0.74984	0.453351	0.902208	SVR
	B_18	-0.337982	0.455642	-0.741772	0.458226	0.902208	SVR
	DRB1_04	0.200177	0.276989	0.722691	0.46987	0.902208	SVR
	DQA1_03	0.209205	0.291569	0.717515	0.473056	0.902208	SVR
	A_11	0.261521	0.379288	0.689505	0.490506	0.902208	SVR
	A_68	-0.330081	0.483791	-0.682281	0.495062	0.902208	SVR
	DPA1_02	-0.168739	0.255297	-0.660952	0.508643	0.902208	SVR
	C_02	-0.278798	0.424075	-0.657426	0.510907	0.902208	SVR
	A_31	-0.337815	0.530445	-0.636853	0.524221	0.902208	SVR
	DRB4_01	0.162108	0.258577	0.626922	0.530711	0.902208	SVR
	A_03	-0.168664	0.287185	-0.5873	0.557002	0.923809	SVR
	DQA1_04	-0.211729	0.46462	-0.455703	0.648604	0.979929	SVR
	DQB1_04	-0.207813	0.467042	-0.444956	0.656352	0.979929	SVR
	DRB5_02	0.334152	0.794234	0.420722	0.673958	0.979929	SVR
	DRB1_08	-0.16788	0.460095	-0.364881	0.7152	0.979929	SVR
	B_37	0.210705	0.599859	0.351257	0.725396	0.979929	SVR
	C_12	-0.158798	0.461516	-0.34408	0.730786	0.979929	SVR
	B_55	-0.157198	0.48419	-0.324662	0.745437	0.979929	SVR
	DPA1_01	-0.204354	0.631153	-0.323779	0.746105	0.979929	SVR
	DRB5_99	-0.252308	0.836742	-0.301536	0.763006	0.979929	SVR
	DQA1_01	-0.0558684	0.196037	-0.284989	0.775653	0.979929	SVR
	DRB3_02	-0.0652602	0.250118	-0.260918	0.794156	0.979929	SVR
	C_01	-0.115417	0.508511	-0.22697	0.820447	0.979929	SVR
	B_14	-0.110199	0.487028	-0.226268	0.820993	0.979929	SVR
	DRB1_14	-0.0971529	0.442352	-0.219628	0.826161	0.979929	SVR
	C_03	-0.0616649	0.288037	-0.214087	0.830479	0.979929	SVR
	DQA1_02	-0.0538402	0.284216	-0.189434	0.849753	0.979929	SVR
	DRB1_07	-0.0538402	0.284216	-0.189434	0.849753	0.979929	SVR
	A_24	-0.0512422	0.330783	-0.154912	0.876891	0.979929	SVR
	A_23	-0.0752876	0.552568	-0.13625	0.891623	0.979929	SVR
	C_15	-0.0744075	0.595298	-0.124992	0.90053	0.979929	SVR
	A_26	0.07413	0.600551	0.123437	0.901761	0.979929	SVR
	C_08	-0.055726	0.481565	-0.115718	0.907876	0.979929	SVR
	B_15	-0.0234154	0.393116	-0.0595635	0.952503	0.994019	SVR
	A_30	0.0244182	0.542207	0.0450349	0.96408	0.994019	SVR
	DQA1_05	0.0068263	0.259138	0.0263424	0.978984	0.994019	SVR
	A_32	-0.00394482	0.489352	-0.00806132	0.993568	0.994019	SVR
	DRB3_99	-0.00192889	0.257297	-0.00749673	0.994019	0.994019	SVR
	DRB1_08	1.63919	0.656405	2.49723	0.0125169	0.469188	X934
	B_51	1.48411	0.616494	2.40734	0.0160693	0.469188	X934
	A_31	1.52818	0.660573	2.31342	0.0206995	0.469188	X934
	DQA1_04	1.46084	0.733816	1.99075	0.0465087	0.790648	X934
	DQB1_04	1.35952	0.724853	1.87557	0.0607137	0.825706	X934
	DRB1_13	0.811473	0.467268	1.73663	0.0824518	0.934453	X934
	C_06	-1.19161	0.779777	-1.52814	0.126478	0.978131	X934
	C_05	-1.49987	1.05159	-1.42628	0.153786	0.978131	X934
	B_44	-0.891462	0.629518	-1.4161	0.156745	0.978131	X934
	DRB3_01	0.70793	0.501116	1.41271	0.157741	0.978131	X934
	C_03	0.672564	0.487919	1.37843	0.16807	0.978131	X934
	DPA1_02	0.617868	0.453028	1.36386	0.172611	0.978131	X934
	DQB1_05	-0.613629	0.502602	-1.2209	0.222122	0.991325	X934
	DRB4_01	0.565862	0.481047	1.17631	0.239469	0.991325	X934
	DQB1_03	-0.478552	0.427697	-1.1189	0.263181	0.991325	X934
	B_35	-0.819832	0.764227	-1.07276	0.283379	0.991325	X934
	A_68	-1.35689	1.33153	-1.01905	0.308182	0.991325	X934
	B_40	0.622602	0.622381	1.00035	0.317139	0.991325	X934
	DRB1_11	-0.944255	0.948614	-0.995405	0.319539	0.991325	X934
	DQA1_02	-0.58611	0.595604	-0.98406	0.325086	0.991325	X934
	DRB1_07	-0.58611	0.595604	-0.98406	0.325086	0.991325	X934
	DRB5_01	-0.51253	0.527053	-0.972444	0.33083	0.991325	X934
	C_07	0.330514	0.35415	0.93326	0.350686	0.991325	X934
	A_02	0.443549	0.475362	0.933078	0.35078	0.991325	X934
	DQB1_02	0.350942	0.397719	0.882387	0.377567	0.991325	X934
	DRB1_15	-0.378137	0.490416	-0.771055	0.440675	0.991325	X934
	DQB1_06	0.271385	0.395144	0.686799	0.492209	0.991325	X934
	B_37	-0.70962	1.07616	-0.659401	0.509639	0.991325	X934
	DQA1_01	-0.234795	0.361737	-0.649076	0.516289	0.991325	X934
	DRB5_02	0.729356	1.14	0.639785	0.522312	0.991325	X934
	DRB1_03	0.315621	0.493563	0.639475	0.522514	0.991325	X934
	C_16	0.494909	0.823463	0.601009	0.547834	0.991325	X934
	A_24	0.321575	0.535227	0.60082	0.54796	0.991325	X934
	DQA1_03	0.301484	0.530713	0.568073	0.569985	0.991325	X934
	B_07	0.293838	0.535579	0.548637	0.583254	0.991325	X934
	B_55	0.416708	0.82071	0.507741	0.611635	0.991325	X934
	DRB3_99	0.229215	0.475661	0.481888	0.629886	0.991325	X934
	B_08	0.240939	0.525174	0.458778	0.646393	0.991325	X934
	DPA1_01	0.63296	1.38036	0.458547	0.64656	0.991325	X934
	DRB3_03	-0.245948	0.554751	-0.443348	0.657514	0.991325	X934
	C_08	0.383657	0.941029	0.4077	0.683494	0.991325	X934
	C_15	0.284056	0.876681	0.324013	0.745928	0.991325	X934
	B_18	-0.315232	1.08765	-0.289829	0.771947	0.991325	X934
	C_02	-0.307173	1.09546	-0.280406	0.779166	0.991325	X934
	C_04	-0.166792	0.604469	-0.275932	0.7826	0.991325	X934
	DRB1_04	0.142916	0.529468	0.269924	0.787219	0.991325	X934
	A_30	-0.276526	1.1231	-0.246216	0.805515	0.991325	X934
	DQA1_05	-0.116758	0.481428	-0.242524	0.808374	0.991325	X934
	B_27	0.178698	0.811916	0.220095	0.825798	0.991325	X934
	A_01	-0.107926	0.502451	-0.214798	0.829925	0.991325	X934
	A_01	-0.107926	0.502451	-0.214798	0.829925	0.991325	X934
	B_15	-0.159268	0.78541	-0.202783	0.839305	0.991325	X934
	A_11	0.118768	0.609224	0.194949	0.845433	0.991325	X934
	B_14	0.204599	1.097	0.186509	0.852046	0.991325	X934
	A_03	-0.058192	0.529101	-0.109983	0.912423	0.991325	X934
	B_13	-0.110321	1.08721	-0.101471	0.919176	0.991325	X934
	A_23	-0.0743311	1.11892	-0.0664312	0.947035	0.991325	X934
	DRB3_02	-0.029781	0.491864	-0.0605472	0.95172	0.991325	X934
	C_01	-0.0503685	1.06865	-0.0471327	0.962407	0.991325	X934
	A_26	0.0208899	1.12486	0.0185711	0.985183	0.991325	X934
	DRB1_14	-0.0140392	0.794497	-0.0176705	0.985902	0.991325	X934
	DRB5_99	14.1727	922.771	0.0153588	0.987746	0.991325	X934
	DRB1_01	-16.6942	1087.77	-0.0153472	0.987755	0.991325	X934
	A_32	-15.4305	1010.73	-0.0152667	0.987819	0.991325	X934
	B_57	-15.801	1084.56	-0.014569	0.988376	0.991325	X934
	A_29	-14.8816	1167.18	-0.0127501	0.989827	0.991325	X934
	C_12	-16.547	1429.42	-0.0115761	0.990764	0.991325	X934
	DRB4_99	16.2048	1490.38	0.0108729	0.991325	0.991325	X934
	B_55	1.11688	0.394236	2.83303	0.00461083	0.178634	X947
	DQB1_02	0.551649	0.199823	2.76069	0.00576802	0.178634	X947
	A_23	1.05059	0.439899	2.38825	0.0169287	0.233325	X947
	DQA1_03	-0.734763	0.308904	-2.37861	0.0173778	0.233325	X947
	DRB1_04	-0.724426	0.308426	-2.34878	0.0188349	0.233325	X947
	DQB1_03	-0.451947	0.206517	-2.18843	0.0286386	0.292924	X947
	A_02	-0.508406	0.238597	-2.13082	0.0331043	0.292924	X947
	B_14	0.817239	0.43807	1.86554	0.0621052	0.417044	X947
	DQA1_02	0.465981	0.25471	1.82946	0.0673308	0.417044	X947
	DRB1_07	0.465981	0.25471	1.82946	0.0673308	0.417044	X947
	A_30	0.689043	0.414996	1.66036	0.0968422	0.494067	X947
	C_12	-0.744313	0.463357	-1.60635	0.108197	0.494067	X947
	DRB1_14	0.575963	0.36233	1.58961	0.111923	0.494067	X947
	DRB3_03	-0.460896	0.291755	-1.57973	0.114168	0.494067	X947
	C_01	0.620856	0.423526	1.46592	0.14267	0.494067	X947
	B_13	0.653276	0.452312	1.4443	0.148653	0.494067	X947
	B_15	-0.573811	0.40531	-1.41573	0.156854	0.494067	X947
	DRB3_02	0.335974	0.238304	1.40986	0.158582	0.494067	X947
	C_16	0.559034	0.40428	1.38279	0.166729	0.494067	X947
	DQA1_05	0.316761	0.234267	1.35214	0.176331	0.494067	X947
	DRB4_99	0.672479	0.498243	1.3497	0.177112	0.494067	X947
	B_08	0.35245	0.269101	1.30973	0.190287	0.494067	X947
	DRB1_13	-0.395422	0.301994	-1.30937	0.19041	0.494067	X947
	DRB5_02	-1.00586	0.769986	-1.30634	0.191438	0.494067	X947
	C_08	0.52969	0.426174	1.2429	0.213906	0.527211	X947
	DQB1_06	-0.254618	0.208854	-1.21912	0.222799	0.527211	X947
	B_57	-0.753426	0.62742	-1.20083	0.229816	0.527211	X947
	A_68	0.476607	0.408804	1.16586	0.243672	0.539034	X947
	C_06	0.307698	0.283827	1.08411	0.278318	0.584358	X947
	DRB1_03	0.274112	0.256483	1.06873	0.28519	0.584358	X947
	DRB3_01	-0.292896	0.28005	-1.04587	0.295622	0.584358	X947
	B_51	-0.42085	0.415342	-1.01326	0.310936	0.584358	X947
	DPA1_01	-0.507972	0.501736	-1.01243	0.311333	0.584358	X947
	B_27	-0.429484	0.464882	-0.923854	0.355562	0.635278	X947
	B_07	-0.266938	0.290998	-0.91732	0.358975	0.635278	X947
	C_03	0.22424	0.263848	0.849882	0.395391	0.675506	X947
	A_26	0.369897	0.451251	0.819715	0.412378	0.675506	X947
	DQA1_04	0.354658	0.443411	0.799841	0.423803	0.675506	X947
	B_18	0.328657	0.436883	0.752277	0.451884	0.675506	X947
	A_11	0.2259	0.302845	0.745925	0.455713	0.675506	X947
	A_31	-0.408768	0.561947	-0.727413	0.466973	0.675506	X947
	DQB1_05	0.163392	0.227167	0.719261	0.47198	0.675506	X947
	DQA1_01	-0.126974	0.17788	-0.713816	0.475341	0.675506	X947
	DRB1_11	-0.234752	0.332261	-0.706528	0.47986	0.675506	X947
	C_02	-0.314318	0.468468	-0.670948	0.502253	0.691319	X947
	DPA1_02	0.140017	0.230649	0.607056	0.543814	0.732251	X947
	DRB1_08	0.245662	0.4338	0.566303	0.571188	0.739167	X947
	DQB1_04	0.242682	0.441712	0.549412	0.582723	0.739167	X947
	A_32	0.23356	0.427407	0.546459	0.58475	0.739167	X947
	DRB5_99	0.405636	0.786851	0.515519	0.606191	0.743583	X947
	C_04	-0.132417	0.295429	-0.44822	0.653994	0.743583	X947
	A_03	-0.124259	0.280791	-0.442533	0.658103	0.743583	X947
	B_35	-0.138533	0.314519	-0.44046	0.659604	0.743583	X947
	B_44	0.107756	0.247797	0.434856	0.663667	0.743583	X947
	DRB1_01	0.130465	0.304868	0.42794	0.668695	0.743583	X947
	B_40	0.144476	0.341533	0.423022	0.672279	0.743583	X947
	DRB3_99	0.0850025	0.236001	0.360179	0.718713	0.780996	X947
	DRB1_15	-0.0733284	0.247333	-0.296477	0.766866	0.818954	X947
	C_07	-0.0392521	0.192408	-0.204004	0.83835	0.866788	X947
	DRB5_01	0.0528386	0.261131	0.202346	0.839647	0.866788	X947
	C_15	-0.0727474	0.491033	-0.148152	0.882223	0.882413	X947
	C_05	-0.0464713	0.316519	-0.14682	0.883274	0.882413	X947
	A_24	0.0322305	0.299743	0.107527	0.914371	0.894364	X947
	B_37	-0.0499818	0.52474	-0.0952506	0.924116	0.894364	X947
	A_29	-0.0124218	0.517572	-0.0240001	0.980853	0.905433	X947
	A_01	-0.00543403	0.249152	-0.0218101	0.982599	0.905433	X947
	A_01	-0.00543403	0.249152	-0.0218101	0.982599	0.905433	X947
	DRB4_01	-0.0017829	0.238106	-0.00748785	0.994026	0.905433	X947
	A_31	1.35918	0.547427	2.48285	0.0130334	0.409996	X1099
	B_15	0.753856	0.361587	2.08485	0.0370825	0.418846	X1099
	A_32	0.84983	0.449376	1.89114	0.0586062	0.418846	X1099
	B_40	0.697407	0.382522	1.82318	0.0682759	0.418846	X1099
	DRB5_99	-1.17686	0.6743	-1.7453	0.0809321	0.418846	X1099
	DRB3_03	0.49425	0.29085	1.69933	0.0892577	0.418846	X1099
	C_06	-0.572309	0.344888	-1.6594	0.0970343	0.418846	X1099
	DQA1_05	-0.417653	0.263967	-1.58222	0.1136	0.418846	X1099
	A_26	-0.77258	0.536331	-1.44049	0.149728	0.418846	X1099
	DQB1_05	0.35671	0.248826	1.43357	0.151694	0.418846	X1099
	A_01	0.369076	0.272462	1.3546	0.175546	0.418846	X1099
	A_01	0.369076	0.272462	1.3546	0.175546	0.418846	X1099
	A_24	-0.43425	0.337864	-1.28528	0.198695	0.418846	X1099
	DQA1_04	-0.69079	0.54303	-1.2721	0.203336	0.418846	X1099
	C_05	-0.42103	0.349539	-1.20453	0.228385	0.418846	X1099
	DRB3_99	-0.307795	0.257514	-1.19525	0.231988	0.418846	X1099
	B_13	-0.707959	0.601698	-1.1766	0.239354	0.418846	X1099
	DQB1_03	-0.236773	0.213658	-1.10819	0.267781	0.418846	X1099
	A_11	-0.368377	0.360367	-1.02223	0.306673	0.418846	X1099
	A_29	-0.594603	0.58475	-1.01685	0.309225	0.418846	X1099
	C_01	0.508739	0.500855	1.01574	0.309753	0.418846	X1099
	DRB4_01	-0.244894	0.260669	-0.939482	0.347483	0.418846	X1099
	DQB1_04	-0.503588	0.541191	-0.930518	0.352103	0.418846	X1099
	DRB1_03	-0.257549	0.29927	-0.860592	0.389463	0.418846	X1099
	DRB1_14	0.369657	0.429541	0.860585	0.389467	0.418846	X1099
	DRB1_01	0.273278	0.318081	0.859146	0.39026	0.418846	X1099
	DRB1_08	-0.426114	0.516544	-0.824934	0.409409	0.418846	X1099
	B_35	-0.277617	0.33782	-0.82179	0.411197	0.418846	X1099
	DQA1_01	0.153534	0.190737	0.804953	0.420847	0.418846	X1099
	DRB3_02	-0.184937	0.254525	-0.726598	0.467472	0.418846	X1099
	C_15	0.389795	0.544129	0.716365	0.473766	0.418846	X1099
	B_55	-0.379202	0.535076	-0.708688	0.478518	0.418846	X1099
	DPA1_01	0.438251	0.635236	0.689903	0.490255	0.418846	X1099
	B_27	0.298254	0.435651	0.684617	0.493586	0.418846	X1099
	B_37	-0.392668	0.599599	-0.654885	0.512542	0.418846	X1099
	DPA1_02	-0.166269	0.25996	-0.639595	0.522436	0.418846	X1099
	DQB1_02	-0.14807	0.231656	-0.639181	0.522705	0.418846	X1099
	C_16	-0.311504	0.502898	-0.619419	0.53564	0.418846	X1099
	DQA1_03	-0.168755	0.295026	-0.572	0.567322	0.418846	X1099
	B_18	-0.269606	0.509538	-0.529118	0.596723	0.418846	X1099
	C_07	0.0943205	0.209912	0.449333	0.653191	0.418846	X1099
	A_68	-0.216808	0.501232	-0.43255	0.665342	0.418846	X1099
	DRB1_13	0.123125	0.289067	0.425938	0.670153	0.418846	X1099
	A_02	0.100347	0.248757	0.403393	0.686659	0.418846	X1099
	B_51	0.163638	0.407716	0.401354	0.68816	0.418846	X1099
	C_03	0.115134	0.304794	0.377743	0.705621	0.418846	X1099
	DRB5_01	-0.108111	0.288043	-0.375331	0.707415	0.418846	X1099
	A_23	-0.220499	0.595232	-0.370442	0.711053	0.418846	X1099
	C_02	0.168617	0.45718	0.368821	0.712261	0.418846	X1099
	DRB4_99	0.163684	0.455943	0.359001	0.719594	0.418846	X1099
	C_04	-0.11143	0.319679	-0.348568	0.727414	0.418846	X1099
	B_57	0.203658	0.592624	0.343655	0.731106	0.418846	X1099
	B_44	-0.0869387	0.276767	-0.314123	0.753428	0.418846	X1099
	C_12	0.123114	0.408197	0.301605	0.762953	0.418846	X1099
	DRB1_15	-0.08097	0.271073	-0.298701	0.765168	0.418846	X1099
	A_03	-0.0871203	0.298643	-0.29172	0.770501	0.418846	X1099
	B_07	-0.0800786	0.303069	-0.264226	0.791606	0.418846	X1099
	DRB1_11	-0.0893087	0.346332	-0.25787	0.796507	0.418846	X1099
	DRB3_01	-0.0734012	0.295924	-0.24804	0.804103	0.418846	X1099
	DRB1_04	-0.0664171	0.274552	-0.24191	0.80885	0.418846	X1099
	DQB1_06	0.0507153	0.216573	0.234172	0.814851	0.418846	X1099
	DQA1_02	0.0587283	0.298713	0.196604	0.844137	0.418846	X1099
	DRB1_07	0.0587283	0.298713	0.196604	0.844137	0.418846	X1099
	C_08	-0.0965959	0.518267	-0.186382	0.852145	0.418846	X1099
	B_14	-0.0815035	0.545828	-0.149321	0.8813	0.426512	X1099
	B_08	-0.0355293	0.308369	-0.115217	0.908273	0.427899	X1099
	A_30	0.058947	0.529585	0.111308	0.911372	0.427899	X1099
	DRB5_02	-0.0300742	0.615729	-0.0488433	0.961044	0.444585	X1099
	DQA1_02	0.598314	0.228111	2.62291	0.00871825	0.296421	X2580
	DRB1_07	0.598314	0.228111	2.62291	0.00871825	0.296421	X2580
	DQB1_02	0.351371	0.175724	1.99956	0.0455477	0.650965	X2580
	A_02	-0.38695	0.197755	-1.95671	0.0503813	0.650965	X2580
	C_12	-0.694483	0.363422	-1.91095	0.0560105	0.650965	X2580
	DQB1_05	-0.379457	0.203549	-1.86421	0.0622923	0.650965	X2580
	A_01	0.373009	0.210637	1.77086	0.0765841	0.650965	X2580
	A_01	0.373009	0.210637	1.77086	0.0765841	0.650965	X2580
	C_04	0.409097	0.246079	1.66246	0.0964198	0.728505	X2580
	DRB1_14	-0.582391	0.366622	-1.58853	0.112166	0.74692	X2580
	B_37	-0.825047	0.531836	-1.55132	0.120825	0.74692	X2580
	A_03	0.348094	0.231068	1.50646	0.13195	0.747718	X2580
	B_13	0.589562	0.426588	1.38204	0.166959	0.812429	X2580
	A_11	-0.382792	0.281223	-1.36117	0.17346	0.812429	X2580
	C_01	-0.575846	0.428717	-1.34318	0.179212	0.812429	X2580
	B_55	-0.535844	0.419811	-1.27639	0.201816	0.840271	X2580
	A_29	0.520164	0.419178	1.24091	0.214637	0.840271	X2580
	DRB3_01	-0.280379	0.229947	-1.21932	0.222724	0.840271	X2580
	DRB4_01	0.223396	0.200951	1.11169	0.26627	0.840271	X2580
	B_08	-0.266013	0.241429	-1.10182	0.270538	0.840271	X2580
	B_07	0.255013	0.234401	1.08794	0.276623	0.840271	X2580
	DQA1_01	-0.164188	0.151846	-1.08128	0.279572	0.840271	X2580
	A_30	0.409947	0.404139	1.01437	0.310405	0.840271	X2580
	C_06	0.255009	0.254027	1.00386	0.315445	0.840271	X2580
	B_27	-0.350924	0.350357	-1.00162	0.316528	0.840271	X2580
	B_14	0.415684	0.419108	0.991831	0.32128	0.840271	X2580
	DQA1_03	-0.219166	0.2275	-0.963369	0.335362	0.844616	X2580
	A_23	0.412838	0.447779	0.921968	0.356545	0.862559	X2580
	B_35	0.219803	0.258536	0.850181	0.395225	0.862559	X2580
	DRB3_03	0.193953	0.22925	0.846031	0.397535	0.862559	X2580
	C_07	0.126244	0.16422	0.768747	0.442044	0.862559	X2580
	A_26	-0.338141	0.448298	-0.754278	0.450682	0.862559	X2580
	DRB5_02	-0.366008	0.513685	-0.712514	0.476147	0.862559	X2580
	DRB4_99	-0.226885	0.335873	-0.675509	0.499353	0.862559	X2580
	C_16	0.258998	0.384612	0.673402	0.500692	0.862559	X2580
	C_05	-0.178955	0.267195	-0.669755	0.503014	0.862559	X2580
	DQA1_05	-0.124845	0.201492	-0.619602	0.53552	0.862559	X2580
	DQB1_03	-0.101162	0.165414	-0.611569	0.540823	0.862559	X2580
	C_02	-0.217864	0.361966	-0.60189	0.547247	0.862559	X2580
	B_44	0.128153	0.214298	0.598011	0.549832	0.862559	X2580
	DRB1_08	0.231792	0.388768	0.596223	0.551026	0.862559	X2580
	DRB3_99	0.113829	0.201342	0.56535	0.571836	0.862559	X2580
	A_24	0.140946	0.254902	0.55294	0.580305	0.862559	X2580
	DQB1_06	0.0955386	0.172912	0.552529	0.580586	0.862559	X2580
	DRB1_04	-0.118452	0.214653	-0.551831	0.581064	0.862559	X2580
	DRB1_11	-0.150831	0.275579	-0.547323	0.584157	0.862559	X2580
	DQA1_04	0.215241	0.40619	0.529901	0.59618	0.862559	X2580
	DRB1_01	-0.133166	0.260855	-0.5105	0.609701	0.863743	X2580
	B_57	0.200985	0.422706	0.475472	0.63445	0.8757	X2580
	DRB1_13	0.0927048	0.229796	0.403422	0.686637	0.8757	X2580
	DPA1_02	0.0773588	0.201998	0.382969	0.701743	0.8757	X2580
	C_03	-0.0846727	0.230288	-0.367682	0.71311	0.8757	X2580
	C_08	0.144546	0.394694	0.366223	0.714199	0.8757	X2580
	B_40	0.103188	0.293311	0.351803	0.724986	0.8757	X2580
	B_51	-0.114793	0.331031	-0.346775	0.728761	0.8757	X2580
	B_18	0.134862	0.391127	0.344804	0.730242	0.8757	X2580
	DQB1_04	0.134545	0.39601	0.339752	0.734043	0.8757	X2580
	DRB1_03	-0.045939	0.226099	-0.203181	0.838994	0.973488	X2580
	A_68	0.0680481	0.389604	0.17466	0.861347	0.973488	X2580
	DPA1_01	0.0743989	0.45979	0.161811	0.871455	0.973488	X2580
	DRB5_01	-0.0358142	0.224543	-0.159498	0.873276	0.973488	X2580
	B_15	0.0264678	0.297144	0.0890742	0.929023	0.993804	X2580
	DRB1_15	0.0128731	0.211358	0.0609067	0.951434	0.993804	X2580
	DRB3_02	-0.0107734	0.198302	-0.0543283	0.956674	0.993804	X2580
	A_32	0.0200972	0.374068	0.0537261	0.957153	0.993804	X2580
	A_31	-0.0187771	0.422775	-0.0444139	0.964574	0.993804	X2580
	C_15	-0.00799366	0.436713	-0.0183041	0.985396	0.999883	X2580
	DRB5_99	8.70825e-05	0.592024	0.000147093	0.999883	0.999883	X2580
